# Supplementary material for: Comparative transcriptome analysis of longissimus dorsi tissues with different intramuscular fat contents from Guangling donkeys
Source: BMC Genomics. 2022 Sep 9;23:644. doi: 10.1186/s12864-022-08857-2 (PMC9463830; doi:10.1186/s12864-022-08857-2)
Supplement: Supplementary file 1 — Additional file 1: Table S1. Gene names/information about different genes screend. [file 12864_2022_8857_MOESM1_ESM.xlsx]

## Sheet: Sheet1
Table S1 Gene names/information about different genes screend
gene_name	FoldChange	log2FoldChange	pvalue	padj	regulated
CD55	6.642	2.732	0.000342829	0.0377762	up
DGKA	0.222	-2.173	3.27906e-05	0.00732173	down
MEOX1	2.511	1.328	0.000122266	0.0200124	up
KIF18B	0.097	-3.369	7.82273e-09	7.75785e-06	down
CD83	3.34	1.74	2.36155e-05	0.00634545	up
FAM169B	0.366	-1.449	0.000358588	0.0385059	down
LOC106836272	0.359	-1.48	6.71802e-09	7.07869e-06	down
TEKT5	0.379	-1.4	7.64952e-10	1.31985e-06	down
WNT10B	4.325	2.113	0.000490368	0.0467068	up
SGK1	2.226	1.155	5.15726e-05	0.0110059	up
STC2	0.414	-1.272	0.000240208	0.0317316	down
KCNMB1	0.344	-1.539	2.23617e-06	0.000966654	down
C1QTNF6	5.997	2.584	0.000523044	0.047675	up
RAC2	2.758	1.464	0.000436838	0.0441673	up
LGALS1	3.021	1.595	2.82706e-06	0.00116247	up
LOC106837629	6.815	2.769	3.18482e-05	0.00732173	up
LOC106837827	2.458	1.297	0.000182552	0.0263046	up
LTF	48.668	5.605	0.000366719	0.0391299	up
IL17B	42.749	5.418	0.000321831	0.0372808	up
SMPDL3A	0.387	-1.371	8.61164e-10	1.31985e-06	down
LEPR	0.319	-1.648	4.15575e-05	0.00898229	down
SYTL5	4.339	2.117	1.31504e-05	0.00418308	up
LNX1	0.415	-1.268	8.22691e-08	5.82447e-05	down
SESN2	2.511	1.328	3.96745e-07	0.000230646	up
MSC	2.104	1.073	0.000401777	0.0418121	up
MZB1	7.138	2.835	0.000440704	0.0441673	up
--	0.026	-5.263	0.000240918	0.0317316	down
TRAF3	2.24	1.163	0.000564074	0.0497055	up
DLK1	2.866	1.519	0.000215049	0.0294858	up
LOC106839768	0.066	-3.922	1.40643e-05	0.00433087	down
RRAD	3.288	1.717	1.87803e-06	0.000833205	up
LOC106840270	19.895	4.314	3.20576e-06	0.00128681	up
DGAT2	5.256	2.394	1.04018e-12	8.76819e-09	up
NRK	15.767	3.979	0.000112312	0.0191583	up
SLC23A3	0.18	-2.475	0.000103749	0.0186075	down
RNF212B	4.195	2.069	0.000511523	0.0476415	up
LOC106841413	0.123	-3.021	4.76573e-07	0.000267818	down
KIAA1211	5.49	2.457	3.96027e-05	0.00867093	up
RHPN1	0.192	-2.38	1.39698e-06	0.000654211	down
GALNT5	6.97	2.801	0.00016354	0.0246171	up
DACT2	7.462	2.9	8.05469e-06	0.00282904	up
TTC21A	3.024	1.597	0.000272712	0.0335818	up
LOC106842913	0.418	-1.259	0.000547386	0.0493496	down
LOC106843023	15.503	3.954	7.82472e-07	0.00041224	up
GMFG	2.823	1.497	0.000222365	0.0299908	up
HIPK4	0.263	-1.928	0.000340397	0.0377762	down
SLC38A4	9.47	3.243	2.94493e-05	0.00709264	up
LOC106843524	81.68	6.352	6.5043e-05	0.0131835	up
GCA	2.05	1.036	0.000418493	0.0430206	up
SPI1	2.627	1.393	0.00034127	0.0377762	up
PER1	0.348	-1.522	5.00462e-12	2.10932e-08	down
HEY1	0.37	-1.433	0.000322854	0.0372808	down
IRF8	3.145	1.653	1.30062e-05	0.00418308	up
ALDOC	6.975	2.802	0.000109749	0.0191583	up
LOC106844732	0.487	-1.038	0.000177451	0.0257901	down
RFXAP	0.483	-1.051	0.000168674	0.0249445	down
SLC1A5	4.232	2.081	3.34136e-09	4.29224e-06	up
HIF3A	0.271	-1.884	3.44558e-06	0.00132021	down
PRKCZ	5.79	2.534	0.000271995	0.0335818	up
ANGPTL2	2.912	1.542	1.66582e-05	0.00484207	up
PRR32	14.831	3.891	8.42551e-05	0.0154398	up
PM20D2	0.461	-1.117	0.000511349	0.0476415	down
LOC106845841	2.788	1.479	1.28585e-06	0.000654211	up
NTSR2	0.131	-2.931	0.00010809	0.0191583	down
LOC106846208	26.813	4.745	9.23637e-12	3.11432e-08	up
SCD	13.156	3.718	0.000253234	0.0328405	up
SMYD2	0.437	-1.194	1.84066e-05	0.0052596	down
MGST1	17.507	4.13	5.97135e-07	0.000324745	up
APLN	2.922	1.547	1.41245e-07	9.52499e-05	up
PTPN6	2.454	1.295	0.000298668	0.0352115	up
ART3	0.336	-1.574	4.88545e-06	0.00175242	down
CXCL10	2.953	1.562	0.000265361	0.0335818	up
LOC106847533	0.462	-1.113	2.37122e-05	0.00634545	down
VWCE	7.582	2.923	0.000201711	0.0283387	up
EGR3	4.968	2.313	0.00026736	0.0335818	up
FOXO6	3.585	1.842	0.000168439	0.0249445	up
CFP	3.147	1.654	0.000571011	0.049802	up
LOC106848161	7.667	2.939	3.08666e-07	0.00018585	up
LOC106848190	0.11	-3.19	2.91066e-05	0.00709264	down
APBB1IP	3.289	1.718	0.000333184	0.0374477	up
FAM107A	0.317	-1.656	0.000385317	0.0403482	down
ABHD6	2.221	1.151	0.000278265	0.0335818	up
UNC5A	0.454	-1.141	0.00015703	0.0242879	down
SLC43A2	0.446	-1.166	7.17865e-05	0.0137528	down
MT3	0.496	-1.011	0.000143561	0.022833	down
LOC106848680	3.076	1.621	0.000471233	0.0453972	up
EPX	5.382	2.428	6.8033e-05	0.0131835	up
UPP1	2.783	1.477	0.000512103	0.0476415	up
TGFBI	3.163	1.661	2.10414e-07	0.000136437	up
GPCPD1	0.223	-2.162	1.08114e-08	1.01261e-05	down
LOC106823284	0.239	-2.063	1.04028e-05	0.00343884	down
CIDEA	6.508	2.702	0.000440162	0.0441673	up
LOC106823605	53.251	5.735	0.000277678	0.0335818	up
GPR156	4.165	2.058	0.000261967	0.0334584	up
LOC106823876	3.657	1.871	0.000464694	0.0450246	up
CILP	4.897	2.292	9.28566e-11	1.95684e-07	up
PLEKHO2	2.606	1.382	3.29364e-05	0.00732173	up
LOC106823932	210.238	7.716	8.29156e-08	5.82447e-05	up
APOBEC2	2.563	1.358	3.16557e-05	0.00732173	up
BTG2	5.839	2.546	7.5968e-05	0.0142305	up
FKBP5	0.377	-1.406	2.79649e-05	0.00709264	down
SLC1A3	0.491	-1.027	0.000544173	0.0493237	down
ASIP	26.585	4.733	7.31057e-08	5.60222e-05	up
FAM181A	0.063	-3.978	0.000566075	0.0497055	down
BTNL9	0.313	-1.677	1.21715e-08	1.08e-05	down
ARHGAP4	2.295	1.199	0.000325237	0.0373005	up
HMOX1	0.426	-1.23	0.000461498	0.0449733	down
NLRP1	3.064	1.616	0.000161252	0.0244914	up
LOC106826667	0.266	-1.909	0.000292697	0.0347505	down
--	381.083	8.574	2.44463e-08	2.0607e-05	up
LOC106826546	46.13	5.528	2.218e-07	0.000138493	up
DBN1	2.94	1.556	0.000203682	0.0283791	up
LOC106826609	0.045	-4.49	3.33983e-12	1.87687e-08	down
LOC106827241	0.271	-1.882	8.07601e-10	1.31985e-06	down
CD53	2.83	1.501	0.000151329	0.0236227	up
PLA2G3	82.464	6.366	8.38332e-05	0.0154398	up
INPP5J	18.482	4.208	6.85839e-11	1.65179e-07	up
LOC106827469	0.225	-2.15	3.18348e-11	8.94504e-08	down
ARR3	5.219	2.384	2.32705e-06	0.000980795	up
ADAMTS20	2.332	1.221	0.000276091	0.0335818	up
PLEK	2.422	1.276	2.90734e-05	0.00709264	up
LOC106828429	75.52	6.239	0.000278869	0.0335818	up
LOC106828619	0.368	-1.443	5.32197e-05	0.0112154	down
MYH11	0.237	-2.078	0.000113194	0.0191583	down
WFDC1	0.191	-2.385	3.56435e-09	4.29224e-06	down
TIMP4	0.309	-1.696	8.84012e-15	1.49036e-10	down
LOC106829413	0.267	-1.906	1.41288e-05	0.00433087	down
P2RY13	7.566	2.919	0.000523155	0.047675	up
LCP1	2.659	1.411	0.000188483	0.0267028	up
SESN1	0.479	-1.062	1.34106e-06	0.000654211	down
TMEM140	0.497	-1.009	1.38167e-06	0.000654211	down
LOC106830318	0.101	-3.306	4.46658e-09	5.02013e-06	down
TMEM37	0.338	-1.564	1.89987e-09	2.66916e-06	down
LOC106830739	0.441	-1.182	1.0297e-05	0.00343884	down
AOAH	3.199	1.678	0.000331199	0.0374477	up
GIMAP6	4	2	2.80554e-05	0.00709264	up
LOC106831126	2.913	1.542	0.0003278	0.0373405	up
LOC106831155	0.441	-1.18	5.75073e-05	0.0119693	down
LOC106831258	0.236	-2.086	0.000573082	0.049802	down
WDFY4	3.724	1.897	0.000481732	0.046145	up
SIM2	8.4	3.07	0.000517136	0.0476415	up
LOC106831785	5.814	2.539	0.000348194	0.0378722	up
TMEM246	3.635	1.862	2.07848e-05	0.00584018	up
--	0.241	-2.051	0.000310079	0.0363029	down
ITGAL	2.893	1.533	2.84499e-05	0.00709264	up
ARRDC5	0.282	-1.828	6.10204e-08	4.89878e-05	down
SEMA3A	9.085	3.183	4.3219e-06	0.00158833	up
CLEC3A	5.963	2.576	0.000175541	0.0257343	up
SYNE3	2.079	1.056	0.000215123	0.0294858	up
C3	35.162	5.136	1.50692e-05	0.00453664	up
MRPS6	2.736	1.452	2.36602e-05	0.00634545	up
FLT1	0.475	-1.073	1.45942e-06	0.000664981	down
CLEC14A	0.471	-1.086	0.000243083	0.0317685	down
LOC106833462	0.244	-2.033	0.000257382	0.0331237	down
SLC29A2	0.209	-2.255	2.542e-05	0.00669618	down
CD248	2.339	1.226	0.000221313	0.0299908	up
HCK	3.172	1.666	0.000118461	0.019666	up
MTFR1	2.012	1.008	0.000350774	0.0379084	up
WISP2	4.858	2.28	0.000111865	0.0191583	up
KLF15	0.365	-1.455	3.31035e-06	0.00129789	down
PCDH17	0.452	-1.147	6.74642e-05	0.0131835	down
FLRT2	2.037	1.027	4.33377e-06	0.00158833	up
MAPK4	3.113	1.638	0.000429267	0.0438607	up
MYL9	0.45	-1.153	0.000561315	0.0497055	down
HK2	3.372	1.754	3.30062e-05	0.00732173	up
BIN2	3.067	1.617	0.000345162	0.0377862	up
CD101	4.589	2.198	0.000516636	0.0476415	up
