# Supplementary material for: Comparative transcriptome analysis of longissimus dorsi tissues with different intramuscular fat contents from Guangling donkeys
Source: BMC Genomics. 2022 Sep 9;23:644. doi: 10.1186/s12864-022-08857-2 (PMC9463830; doi:10.1186/s12864-022-08857-2)
Supplement: Supplementary file 2 — Additional file 2: Table S2. Differential genes GO functional enrichment analysis results. [file 12864_2022_8857_MOESM2_ESM.xlsx]

## Sheet: Sheet1
Table S2 Differential genes GO functional enrichment analysis results
Ontology	ID	Description	GeneRatio	BgRatio	pvalue	p.adjust	qvalue	Count	up	down
Cellular component	GO:0098802	plasma membrane receptor complex	4/132	111/14865	0.0171489	0.883391	0.883391	4	4	0
Cellular component	GO:0005811	lipid droplet	3/132	63/14865	0.0184547	0.883391	0.883391	3	3	0
Cellular component	GO:0015629	actin cytoskeleton	6/132	269/14865	0.0329083	0.883391	0.883391	6	3	3
Cellular component	GO:0032432	actin filament bundle	2/132	37/14865	0.0425773	0.883391	0.883391	2	1	1
Cellular component	GO:0048471	perinuclear region of cytoplasm	8/132	452/14865	0.0484117	0.883391	0.883391	8	4	4
Molecular function	GO:0031406	carboxylic acid binding	6/115	115/12546	0.000650471	0.0985464	0.0948319	6	4	2
Molecular function	GO:0043177	organic acid binding	6/115	115/12546	0.000650471	0.0985464	0.0948319	6	4	2
Molecular function	GO:0015179	L-amino acid transmembrane transporter activity	3/115	28/12546	0.0020797	0.157538	0.151599	3	1	2
Molecular function	GO:0016597	amino acid binding	3/115	28/12546	0.0020797	0.157538	0.151599	3	1	2
Molecular function	GO:0016209	antioxidant activity	4/115	64/12546	0.00278798	0.164386	0.158189	4	3	1
Molecular function	GO:0051920	peroxiredoxin activity	2/115	10/12546	0.00357242	0.164386	0.158189	2	1	1
Molecular function	GO:0016684	oxidoreductase activity, acting on peroxide as acceptor	3/115	36/12546	0.00429808	0.164386	0.158189	3	2	1
Molecular function	GO:0005080	protein kinase C binding	2/115	11/12546	0.00434021	0.164386	0.158189	2	2	0
Molecular function	GO:0048018	receptor ligand activity	8/115	300/12546	0.00632259	0.21286	0.204837	8	6	2
Molecular function	GO:0030545	receptor regulator activity	8/115	311/12546	0.0077915	0.236082	0.227184	8	6	2
Molecular function	GO:0015171	amino acid transmembrane transporter activity	3/115	47/12546	0.00907578	0.249996	0.240573	3	1	2
Molecular function	GO:0015175	neutral amino acid transmembrane transporter activity	2/115	20/12546	0.0142093	0.323289	0.311103	2	1	1
Molecular function	GO:0020037	heme binding	4/115	106/12546	0.0162729	0.323289	0.311103	4	2	2
Molecular function	GO:0030414	peptidase inhibitor activity	4/115	106/12546	0.0162729	0.323289	0.311103	4	2	2
Molecular function	GO:0003823	antigen binding	2/115	22/12546	0.0170714	0.323289	0.311103	2	2	0
Molecular function	GO:0015459	potassium channel regulator activity	2/115	22/12546	0.0170714	0.323289	0.311103	2	1	1
Molecular function	GO:0019239	deaminase activity	2/115	26/12546	0.023455	0.41805	0.402293	2	2	0
Molecular function	GO:0061134	peptidase regulator activity	4/115	122/12546	0.0257644	0.433701	0.417353	4	2	2
Molecular function	GO:0046906	tetrapyrrole binding	4/115	126/12546	0.0285629	0.455503	0.438334	4	2	2
Molecular function	GO:0016814	hydrolase activity, acting on carbon-nitrogen (but not peptide) bonds, in cyclic amidines	2/115	30/12546	0.0306596	0.464493	0.446985	2	2	0
Molecular function	GO:0051015	actin filament binding	4/115	131/12546	0.0323066	0.466138	0.448567	4	3	1
Molecular function	GO:0046982	protein heterodimerization activity	6/115	269/12546	0.0372702	0.499761	0.480923	6	4	2
Molecular function	GO:0005179	hormone activity	3/115	85/12546	0.0431083	0.499761	0.480923	3	2	1
Molecular function	GO:0005539	glycosaminoglycan binding	5/115	211/12546	0.0446345	0.499761	0.480923	5	4	1
Molecular function	GO:0008013	beta-catenin binding	2/115	39/12546	0.0495324	0.499761	0.480923	2	2	0
Molecular function	GO:0046943	carboxylic acid transmembrane transporter activity	3/115	90/12546	0.0496392	0.499761	0.480923	3	1	2
Biological process	GO:0002252	immune effector process	14/115	384/12920	7.71862e-06	0.010485	0.0090541	14	13	1
Biological process	GO:0032101	regulation of response to external stimulus	15/115	449/12920	1.02094e-05	0.010485	0.0090541	15	13	2
Biological process	GO:0098609	cell-cell adhesion	14/115	436/12920	3.1958e-05	0.0218806	0.0188945	14	11	3
Biological process	GO:0050865	regulation of cell activation	10/115	267/12920	0.000132996	0.0426949	0.0368682	10	8	2
Biological process	GO:0032870	cellular response to hormone stimulus	11/115	322/12920	0.000137559	0.0426949	0.0368682	11	6	5
Biological process	GO:0006954	inflammatory response	13/115	438/12920	0.000137617	0.0426949	0.0368682	13	10	3
Biological process	GO:0009725	response to hormone	12/115	381/12920	0.000145504	0.0426949	0.0368682	12	6	6
Biological process	GO:0008277	regulation of G protein-coupled receptor signaling pathway	5/115	60/12920	0.00018927	0.0446241	0.0385341	5	5	0
Biological process	GO:0001775	cell activation	13/115	455/12920	0.000200289	0.0446241	0.0385341	13	9	4
Biological process	GO:0002443	leukocyte mediated immunity	8/115	183/12920	0.000226286	0.0446241	0.0385341	8	7	1
Biological process	GO:0002521	leukocyte differentiation	10/115	287/12920	0.00023898	0.0446241	0.0385341	10	6	4
Biological process	GO:0048534	hematopoietic or lymphoid organ development	13/115	479/12920	0.000329676	0.0558584	0.0482352	13	9	4
Biological process	GO:0070206	protein trimerization	3/115	16/12920	0.000353534	0.0558584	0.0482352	3	3	0
Biological process	GO:0048662	negative regulation of smooth muscle cell proliferation	3/115	17/12920	0.000426513	0.0586676	0.0506611	3	2	1
Biological process	GO:0046649	lymphocyte activation	10/115	310/12920	0.000440846	0.0586676	0.0506611	10	6	4
Biological process	GO:0007159	leukocyte cell-cell adhesion	7/115	156/12920	0.000481721	0.0586676	0.0506611	7	6	1
Biological process	GO:0051249	regulation of lymphocyte activation	8/115	205/12920	0.000485565	0.0586676	0.0506611	8	6	2
Biological process	GO:0032102	negative regulation of response to external stimulus	7/115	160/12920	0.000560568	0.0592654	0.0511772	7	5	2
Biological process	GO:0071396	cellular response to lipid	9/115	265/12920	0.000593576	0.0592654	0.0511772	9	5	4
Biological process	GO:0030193	regulation of blood coagulation	4/115	44/12920	0.000614452	0.0592654	0.0511772	4	3	1
Biological process	GO:1900046	regulation of hemostasis	4/115	44/12920	0.000614452	0.0592654	0.0511772	4	3	1
Biological process	GO:0050818	regulation of coagulation	4/115	46/12920	0.000728601	0.0592654	0.0511772	4	3	1
Biological process	GO:0042110	T cell activation	8/115	219/12920	0.000749988	0.0592654	0.0511772	8	5	3
Biological process	GO:0030097	hemopoiesis	12/115	459/12920	0.000784399	0.0592654	0.0511772	12	8	4
Biological process	GO:0048660	regulation of smooth muscle cell proliferation	4/115	47/12920	0.000790957	0.0592654	0.0511772	4	2	2
Biological process	GO:1902105	regulation of leukocyte differentiation	7/115	171/12920	0.000831367	0.0592654	0.0511772	7	5	2
Biological process	GO:0048659	smooth muscle cell proliferation	4/115	48/12920	0.000856989	0.0592654	0.0511772	4	2	2
Biological process	GO:0030098	lymphocyte differentiation	7/115	172/12920	0.000860362	0.0592654	0.0511772	7	3	4
Biological process	GO:0006959	humoral immune response	5/115	84/12920	0.000903306	0.0592654	0.0511772	5	5	0
Biological process	GO:0032835	glomerulus development	3/115	22/12920	0.000935112	0.0592654	0.0511772	3	2	1
Biological process	GO:0045744	negative regulation of G protein-coupled receptor signaling pathway	3/115	22/12920	0.000935112	0.0592654	0.0511772	3	3	0
Biological process	GO:0072202	cell differentiation involved in metanephros development	3/115	22/12920	0.000935112	0.0592654	0.0511772	3	2	1
Biological process	GO:0022407	regulation of cell-cell adhesion	7/115	175/12920	0.00095217	0.0592654	0.0511772	7	6	1
Biological process	GO:0002726	positive regulation of T cell cytokine production	3/115	24/12920	0.00121319	0.0732909	0.0632887	3	3	0
Biological process	GO:0002449	lymphocyte mediated immunity	6/115	135/12920	0.0012912	0.0757748	0.0654335	6	6	0
Biological process	GO:0002702	positive regulation of production of molecular mediator of immune response	4/115	54/12920	0.001337	0.076283	0.0658725	4	4	0
Biological process	GO:0002367	cytokine production involved in immune response	4/115	55/12920	0.00143206	0.0794988	0.0686494	4	3	1
Biological process	GO:0002694	regulation of leukocyte activation	8/115	244/12920	0.00150274	0.0812272	0.0701419	8	6	2
Biological process	GO:0071383	cellular response to steroid hormone stimulus	5/115	96/12920	0.00164378	0.0861298	0.0743754	5	1	4
Biological process	GO:0030195	negative regulation of blood coagulation	3/115	27/12920	0.00171955	0.0861298	0.0743754	3	2	1
Biological process	GO:1900047	negative regulation of hemostasis	3/115	27/12920	0.00171955	0.0861298	0.0743754	3	2	1
Biological process	GO:0050863	regulation of T cell activation	6/115	144/12920	0.00179584	0.0861298	0.0743754	6	5	1
Biological process	GO:0033993	response to lipid	10/115	373/12920	0.00180311	0.0861298	0.0743754	10	6	4
Biological process	GO:0030155	regulation of cell adhesion	9/115	312/12920	0.00186317	0.0869762	0.0751063	9	7	2
Biological process	GO:0002440	production of molecular mediator of immune response	5/115	101/12920	0.00205665	0.0888892	0.0767582	5	4	1
Biological process	GO:0002699	positive regulation of immune effector process	5/115	101/12920	0.00205665	0.0888892	0.0767582	5	5	0
Biological process	GO:0045321	leukocyte activation	10/115	381/12920	0.00210669	0.0888892	0.0767582	10	6	4
Biological process	GO:0002711	positive regulation of T cell mediated immunity	3/115	29/12920	0.00212053	0.0888892	0.0767582	3	3	0
Biological process	GO:0050819	negative regulation of coagulation	3/115	29/12920	0.00212053	0.0888892	0.0767582	3	2	1
Biological process	GO:0045597	positive regulation of cell differentiation	11/115	450/12920	0.00221855	0.0911382	0.0787003	11	8	3
Biological process	GO:0002720	positive regulation of cytokine production involved in immune response	3/115	31/12920	0.00257512	0.0997979	0.0861781	3	3	0
Biological process	GO:0002724	regulation of T cell cytokine production	3/115	31/12920	0.00257512	0.0997979	0.0861781	3	3	0
Biological process	GO:0072210	metanephric nephron development	3/115	31/12920	0.00257512	0.0997979	0.0861781	3	2	1
Biological process	GO:0002369	T cell cytokine production	3/115	32/12920	0.00282323	0.107387	0.0927317	3	3	0
Biological process	GO:0006979	response to oxidative stress	7/115	213/12920	0.00292363	0.109184	0.0942835	7	4	3
Biological process	GO:0061005	cell differentiation involved in kidney development	3/115	33/12920	0.00308558	0.109871	0.0948763	3	2	1
Biological process	GO:0061045	negative regulation of wound healing	3/115	33/12920	0.00308558	0.109871	0.0948763	3	2	1
Biological process	GO:0030217	T cell differentiation	5/115	111/12920	0.00310248	0.109871	0.0948763	5	2	3
Biological process	GO:0048545	response to steroid hormone	5/115	112/12920	0.00322479	0.109979	0.0949702	5	1	4
Biological process	GO:0033622	integrin activation	2/115	10/12920	0.00337327	0.109979	0.0949702	2	2	0
Biological process	GO:0072224	metanephric glomerulus development	2/115	10/12920	0.00337327	0.109979	0.0949702	2	2	0
Biological process	GO:1904262	negative regulation of TORC1 signaling	2/115	10/12920	0.00337327	0.109979	0.0949702	2	1	1
Biological process	GO:1904706	negative regulation of vascular smooth muscle cell proliferation	2/115	10/12920	0.00337327	0.109979	0.0949702	2	2	0
Biological process	GO:0050727	regulation of inflammatory response	6/115	165/12920	0.00354567	0.113794	0.0982639	6	5	1
Biological process	GO:0030858	positive regulation of epithelial cell differentiation	3/115	35/12920	0.00365403	0.115467	0.0997092	3	2	1
Biological process	GO:0031532	actin cytoskeleton reorganization	4/115	72/12920	0.00384814	0.118582	0.102398	4	3	1
Biological process	GO:0001816	cytokine production	9/115	350/12920	0.00401408	0.118582	0.102398	9	6	3
Biological process	GO:0046434	organophosphate catabolic process	5/115	118/12920	0.00403282	0.118582	0.102398	5	4	1
Biological process	GO:0070207	protein homotrimerization	2/115	11/12920	0.00409898	0.118582	0.102398	2	2	0
Biological process	GO:0070493	thrombin-activated receptor signaling pathway	2/115	11/12920	0.00409898	0.118582	0.102398	2	2	0
Biological process	GO:2000553	positive regulation of T-helper 2 cell cytokine production	2/115	11/12920	0.00409898	0.118582	0.102398	2	2	0
Biological process	GO:0032007	negative regulation of TOR signaling	3/115	37/12920	0.00428241	0.122168	0.105495	3	1	2
Biological process	GO:0002700	regulation of production of molecular mediator of immune response	4/115	75/12920	0.00445476	0.125343	0.108237	4	4	0
Biological process	GO:0010827	regulation of glucose transmembrane transport	3/115	38/12920	0.00461963	0.127221	0.109859	3	3	0
Biological process	GO:0035745	T-helper 2 cell cytokine production	2/115	12/12920	0.00489026	0.127221	0.109859	2	2	0
Biological process	GO:0045628	regulation of T-helper 2 cell differentiation	2/115	12/12920	0.00489026	0.127221	0.109859	2	2	0
Biological process	GO:0048739	cardiac muscle fiber development	2/115	12/12920	0.00489026	0.127221	0.109859	2	0	2
Biological process	GO:2000551	regulation of T-helper 2 cell cytokine production	2/115	12/12920	0.00489026	0.127221	0.109859	2	2	0
Biological process	GO:0033002	muscle cell proliferation	4/115	77/12920	0.00489311	0.127221	0.109859	4	2	2
Biological process	GO:0045599	negative regulation of fat cell differentiation	3/115	39/12920	0.0049725	0.127284	0.109913	3	2	1
Biological process	GO:0008285	negative regulation of cell proliferation	8/115	297/12920	0.00501948	0.127284	0.109913	8	3	5
Biological process	GO:0050806	positive regulation of synaptic transmission	3/115	40/12920	0.0053412	0.129694	0.111994	3	1	2
Biological process	GO:0009611	response to wounding	8/115	301/12920	0.00543278	0.129694	0.111994	8	5	3
Biological process	GO:0061061	muscle structure development	8/115	302/12920	0.00554007	0.129694	0.111994	8	5	3
Biological process	GO:0009755	hormone-mediated signaling pathway	4/115	80/12920	0.00560356	0.129694	0.111994	4	2	2
Biological process	GO:1903035	negative regulation of response to wounding	3/115	41/12920	0.00572594	0.129694	0.111994	3	2	1
Biological process	GO:0002830	positive regulation of type 2 immune response	2/115	13/12920	0.00574593	0.129694	0.111994	2	2	0
Biological process	GO:0003159	morphogenesis of an endothelium	2/115	13/12920	0.00574593	0.129694	0.111994	2	1	1
Biological process	GO:0060973	cell migration involved in heart development	2/115	13/12920	0.00574593	0.129694	0.111994	2	2	0
Biological process	GO:0061154	endothelial tube morphogenesis	2/115	13/12920	0.00574593	0.129694	0.111994	2	1	1
Biological process	GO:0090192	regulation of glomerulus development	2/115	13/12920	0.00574593	0.129694	0.111994	2	1	1
Biological process	GO:0061041	regulation of wound healing	4/115	81/12920	0.00585488	0.130716	0.112877	4	3	1
Biological process	GO:0001817	regulation of cytokine production	8/115	307/12920	0.00610101	0.13109	0.1132	8	6	2
Biological process	GO:0030856	regulation of epithelial cell differentiation	4/115	82/12920	0.0061136	0.13109	0.1132	4	2	2
Biological process	GO:0002709	regulation of T cell mediated immunity	3/115	42/12920	0.00612689	0.13109	0.1132	3	3	0
Biological process	GO:0035282	segmentation	3/115	42/12920	0.00612689	0.13109	0.1132	3	2	1
Biological process	GO:1903706	regulation of hemopoiesis	7/115	245/12920	0.00626126	0.132584	0.11449	7	5	2
Biological process	GO:0003323	type B pancreatic cell development	2/115	14/12920	0.00666478	0.13421	0.115894	2	0	2
Biological process	GO:0061438	renal system vasculature morphogenesis	2/115	14/12920	0.00666478	0.13421	0.115894	2	1	1
Biological process	GO:0061439	kidney vasculature morphogenesis	2/115	14/12920	0.00666478	0.13421	0.115894	2	1	1
Biological process	GO:0072012	glomerulus vasculature development	2/115	14/12920	0.00666478	0.13421	0.115894	2	1	1
Biological process	GO:0072217	negative regulation of metanephros development	2/115	14/12920	0.00666478	0.13421	0.115894	2	1	1
Biological process	GO:0002697	regulation of immune effector process	6/115	189/12920	0.0068296	0.136194	0.117607	6	6	0
Biological process	GO:0006956	complement activation	3/115	44/12920	0.00697811	0.137514	0.118747	3	3	0
Biological process	GO:0002366	leukocyte activation involved in immune response	5/115	135/12920	0.00709662	0.137514	0.118747	5	4	1
Biological process	GO:1903034	regulation of response to wounding	5/115	135/12920	0.00709662	0.137514	0.118747	5	4	1
Biological process	GO:0002460	adaptive immune response based on somatic recombination of immune receptors built from immunoglobulin superfamily domains	5/115	136/12920	0.00731629	0.138975	0.120009	5	5	0
Biological process	GO:0002263	cell activation involved in immune response	5/115	137/12920	0.00754068	0.138975	0.120009	5	4	1
Biological process	GO:1903037	regulation of leukocyte cell-cell adhesion	5/115	137/12920	0.00754068	0.138975	0.120009	5	4	1
Biological process	GO:0019730	antimicrobial humoral response	2/115	15/12920	0.00764565	0.138975	0.120009	2	2	0
Biological process	GO:0034383	low-density lipoprotein particle clearance	2/115	15/12920	0.00764565	0.138975	0.120009	2	2	0
Biological process	GO:0045624	positive regulation of T-helper cell differentiation	2/115	15/12920	0.00764565	0.138975	0.120009	2	2	0
Biological process	GO:0045776	negative regulation of blood pressure	2/115	15/12920	0.00764565	0.138975	0.120009	2	2	0
Biological process	GO:1901292	nucleoside phosphate catabolic process	4/115	88/12920	0.00782672	0.141018	0.121773	4	3	1
Biological process	GO:0043255	regulation of carbohydrate biosynthetic process	3/115	46/12920	0.00789615	0.141032	0.121785	3	3	0
Biological process	GO:0050870	positive regulation of T cell activation	4/115	89/12920	0.00813985	0.144132	0.124461	4	4	0
Biological process	GO:0019221	cytokine-mediated signaling pathway	6/115	197/12920	0.00830119	0.145732	0.125843	6	4	2
Biological process	GO:0072593	reactive oxygen species metabolic process	5/115	141/12920	0.0084863	0.145952	0.126033	5	3	2
Biological process	GO:1901522	positive regulation of transcription from RNA polymerase II promoter involved in cellular response to chemical stimulus	2/115	16/12920	0.00868739	0.145952	0.126033	2	1	1
Biological process	GO:1903039	positive regulation of leukocyte cell-cell adhesion	4/115	91/12920	0.00879057	0.145952	0.126033	4	4	0
Biological process	GO:0002456	T cell mediated immunity	3/115	48/12920	0.00888217	0.145952	0.126033	3	3	0
Biological process	GO:0002718	regulation of cytokine production involved in immune response	3/115	48/12920	0.00888217	0.145952	0.126033	3	3	0
Biological process	GO:0045445	myoblast differentiation	3/115	48/12920	0.00888217	0.145952	0.126033	3	3	0
Biological process	GO:0072376	protein activation cascade	3/115	48/12920	0.00888217	0.145952	0.126033	3	3	0
Biological process	GO:1904659	glucose transmembrane transport	3/115	48/12920	0.00888217	0.145952	0.126033	3	3	0
Biological process	GO:0008645	hexose transmembrane transport	3/115	49/12920	0.009401	0.148935	0.12861	3	3	0
Biological process	GO:0015749	monosaccharide transmembrane transport	3/115	49/12920	0.009401	0.148935	0.12861	3	3	0
Biological process	GO:0034219	carbohydrate transmembrane transport	3/115	49/12920	0.009401	0.148935	0.12861	3	3	0
Biological process	GO:0050867	positive regulation of cell activation	5/115	145/12920	0.00951123	0.148935	0.12861	5	5	0
Biological process	GO:0006957	complement activation, alternative pathway	2/115	17/12920	0.00978883	0.148935	0.12861	2	2	0
Biological process	GO:0019884	antigen processing and presentation of exogenous antigen	2/115	17/12920	0.00978883	0.148935	0.12861	2	2	0
Biological process	GO:0072215	regulation of metanephros development	2/115	17/12920	0.00978883	0.148935	0.12861	2	1	1
Biological process	GO:1901031	regulation of response to reactive oxygen species	2/115	17/12920	0.00978883	0.148935	0.12861	2	1	1
Biological process	GO:1904705	regulation of vascular smooth muscle cell proliferation	2/115	17/12920	0.00978883	0.148935	0.12861	2	2	0
Biological process	GO:1990874	vascular smooth muscle cell proliferation	2/115	17/12920	0.00978883	0.148935	0.12861	2	2	0
Biological process	GO:0001819	positive regulation of cytokine production	6/115	207/12920	0.0104459	0.157764	0.136233	6	5	1
Biological process	GO:0045619	regulation of lymphocyte differentiation	4/115	97/12920	0.010944	0.160636	0.138713	4	2	2
Biological process	GO:0034381	plasma lipoprotein particle clearance	2/115	18/12920	0.0109489	0.160636	0.138713	2	2	0
Biological process	GO:0045064	T-helper 2 cell differentiation	2/115	18/12920	0.0109489	0.160636	0.138713	2	2	0
Biological process	GO:0120163	negative regulation of cold-induced thermogenesis	2/115	18/12920	0.0109489	0.160636	0.138713	2	2	0
Biological process	GO:0045598	regulation of fat cell differentiation	4/115	98/12920	0.0113331	0.165094	0.142563	4	3	1
Biological process	GO:0001568	blood vessel development	9/115	414/12920	0.0115623	0.166165	0.143488	9	6	3
Biological process	GO:0022409	positive regulation of cell-cell adhesion	4/115	99/12920	0.011731	0.166165	0.143488	4	4	0
Biological process	GO:0007169	transmembrane receptor protein tyrosine kinase signaling pathway	9/115	415/12920	0.0117324	0.166165	0.143488	9	8	1
Biological process	GO:0032103	positive regulation of response to external stimulus	5/115	153/12920	0.0118112	0.166165	0.143488	5	5	0
Biological process	GO:0044262	cellular carbohydrate metabolic process	5/115	153/12920	0.0118112	0.166165	0.143488	5	5	0
Biological process	GO:0002828	regulation of type 2 immune response	2/115	19/12920	0.0121664	0.16633	0.14363	2	2	0
Biological process	GO:0043372	positive regulation of CD4-positive, alpha-beta T cell differentiation	2/115	19/12920	0.0121664	0.16633	0.14363	2	2	0
Biological process	GO:0071800	podosome assembly	2/115	19/12920	0.0121664	0.16633	0.14363	2	2	0
Biological process	GO:0048167	regulation of synaptic plasticity	3/115	54/12920	0.0122578	0.16633	0.14363	3	2	1
Biological process	GO:0002684	positive regulation of immune system process	10/115	495/12920	0.0127934	0.16633	0.14363	10	10	0
Biological process	GO:0001656	metanephros development	3/115	55/12920	0.0128824	0.16633	0.14363	3	2	1
Biological process	GO:0035051	cardiocyte differentiation	3/115	55/12920	0.0128824	0.16633	0.14363	3	1	2
Biological process	GO:0030336	negative regulation of cell migration	4/115	102/12920	0.0129782	0.16633	0.14363	4	2	2
Biological process	GO:0050804	modulation of chemical synaptic transmission	5/115	158/12920	0.0134263	0.16633	0.14363	5	3	2
Biological process	GO:0002068	glandular epithelial cell development	2/115	20/12920	0.0134403	0.16633	0.14363	2	0	2
Biological process	GO:0003309	type B pancreatic cell differentiation	2/115	20/12920	0.0134403	0.16633	0.14363	2	0	2
Biological process	GO:0010543	regulation of platelet activation	2/115	20/12920	0.0134403	0.16633	0.14363	2	2	0
Biological process	GO:0010677	negative regulation of cellular carbohydrate metabolic process	2/115	20/12920	0.0134403	0.16633	0.14363	2	2	0
Biological process	GO:0031664	regulation of lipopolysaccharide-mediated signaling pathway	2/115	20/12920	0.0134403	0.16633	0.14363	2	2	0
Biological process	GO:0035743	CD4-positive, alpha-beta T cell cytokine production	2/115	20/12920	0.0134403	0.16633	0.14363	2	2	0
Biological process	GO:0035883	enteroendocrine cell differentiation	2/115	20/12920	0.0134403	0.16633	0.14363	2	0	2
Biological process	GO:0046638	positive regulation of alpha-beta T cell differentiation	2/115	20/12920	0.0134403	0.16633	0.14363	2	2	0
Biological process	GO:0060425	lung morphogenesis	2/115	20/12920	0.0134403	0.16633	0.14363	2	1	1
Biological process	GO:2000516	positive regulation of CD4-positive, alpha-beta T cell activation	2/115	20/12920	0.0134403	0.16633	0.14363	2	2	0
Biological process	GO:0002821	positive regulation of adaptive immune response	3/115	56/12920	0.0135248	0.16633	0.14363	3	3	0
Biological process	GO:0002824	positive regulation of adaptive immune response based on somatic recombination of immune receptors built from immunoglobulin superfamily domains	3/115	56/12920	0.0135248	0.16633	0.14363	3	3	0
Biological process	GO:0001944	vasculature development	9/115	426/12920	0.0137295	0.16633	0.14363	9	6	3
Biological process	GO:0044283	small molecule biosynthetic process	9/115	426/12920	0.0137295	0.16633	0.14363	9	7	2
Biological process	GO:0099177	regulation of trans-synaptic signaling	5/115	159/12920	0.0137664	0.16633	0.14363	5	3	2
Biological process	GO:0002708	positive regulation of lymphocyte mediated immunity	3/115	57/12920	0.0141853	0.169399	0.146281	3	3	0
Biological process	GO:0003158	endothelium development	3/115	57/12920	0.0141853	0.169399	0.146281	3	2	1
Biological process	GO:0002703	regulation of leukocyte mediated immunity	4/115	106/12920	0.0147686	0.17043	0.147171	4	4	0
Biological process	GO:0032677	regulation of interleukin-8 production	2/115	21/12920	0.0147695	0.17043	0.147171	2	2	0
Biological process	GO:0032753	positive regulation of interleukin-4 production	2/115	21/12920	0.0147695	0.17043	0.147171	2	2	0
Biological process	GO:0046131	pyrimidine ribonucleoside metabolic process	2/115	21/12920	0.0147695	0.17043	0.147171	2	2	0
Biological process	GO:0060291	long-term synaptic potentiation	2/115	21/12920	0.0147695	0.17043	0.147171	2	1	1
Biological process	GO:0097006	regulation of plasma lipoprotein particle levels	2/115	21/12920	0.0147695	0.17043	0.147171	2	2	0
Biological process	GO:0006909	phagocytosis	4/115	107/12920	0.0152393	0.174869	0.151004	4	3	1
Biological process	GO:0072358	cardiovascular system development	9/115	434/12920	0.0153336	0.174974	0.151095	9	6	3
Biological process	GO:2000146	negative regulation of cell motility	4/115	108/12920	0.0157195	0.177423	0.15321	4	2	2
Biological process	GO:0030501	positive regulation of bone mineralization	2/115	22/12920	0.0161529	0.177423	0.15321	2	1	1
Biological process	GO:0032673	regulation of interleukin-4 production	2/115	22/12920	0.0161529	0.177423	0.15321	2	2	0
Biological process	GO:0061437	renal system vasculature development	2/115	22/12920	0.0161529	0.177423	0.15321	2	1	1
Biological process	GO:0061440	kidney vasculature development	2/115	22/12920	0.0161529	0.177423	0.15321	2	1	1
Biological process	GO:1901739	regulation of myoblast fusion	2/115	22/12920	0.0161529	0.177423	0.15321	2	2	0
Biological process	GO:2000826	regulation of heart morphogenesis	2/115	22/12920	0.0161529	0.177423	0.15321	2	1	1
Biological process	GO:0007162	negative regulation of cell adhesion	4/115	110/12920	0.0167081	0.182545	0.157633	4	2	2
Biological process	GO:0002448	mast cell mediated immunity	2/115	23/12920	0.0175896	0.184234	0.159091	2	1	1
Biological process	GO:0002534	cytokine production involved in inflammatory response	2/115	23/12920	0.0175896	0.184234	0.159091	2	1	1
Biological process	GO:0007520	myoblast fusion	2/115	23/12920	0.0175896	0.184234	0.159091	2	2	0
Biological process	GO:0042092	type 2 immune response	2/115	23/12920	0.0175896	0.184234	0.159091	2	2	0
Biological process	GO:0043303	mast cell degranulation	2/115	23/12920	0.0175896	0.184234	0.159091	2	1	1
Biological process	GO:0046324	regulation of glucose import	2/115	23/12920	0.0175896	0.184234	0.159091	2	2	0
Biological process	GO:0070169	positive regulation of biomineral tissue development	2/115	23/12920	0.0175896	0.184234	0.159091	2	1	1
Biological process	GO:1900015	regulation of cytokine production involved in inflammatory response	2/115	23/12920	0.0175896	0.184234	0.159091	2	1	1
Biological process	GO:0002705	positive regulation of leukocyte mediated immunity	3/115	62/12920	0.0177596	0.184234	0.159091	3	3	0
Biological process	GO:0051153	regulation of striated muscle cell differentiation	3/115	62/12920	0.0177596	0.184234	0.159091	3	2	1
Biological process	GO:0030334	regulation of cell migration	9/115	448/12920	0.0184686	0.189239	0.163413	9	5	4
Biological process	GO:1901343	negative regulation of vasculature development	3/115	63/12920	0.0185292	0.189239	0.163413	3	1	2
Biological process	GO:0050670	regulation of lymphocyte proliferation	4/115	114/12920	0.0188004	0.189239	0.163413	4	3	1
Biological process	GO:0010828	positive regulation of glucose transmembrane transport	2/115	24/12920	0.0190783	0.189239	0.163413	2	2	0
Biological process	GO:0032633	interleukin-4 production	2/115	24/12920	0.0190783	0.189239	0.163413	2	2	0
Biological process	GO:0034198	cellular response to amino acid starvation	2/115	24/12920	0.0190783	0.189239	0.163413	2	1	1
Biological process	GO:0055006	cardiac cell development	2/115	24/12920	0.0190783	0.189239	0.163413	2	0	2
Biological process	GO:0055013	cardiac muscle cell development	2/115	24/12920	0.0190783	0.189239	0.163413	2	0	2
Biological process	GO:1990928	response to amino acid starvation	2/115	24/12920	0.0190783	0.189239	0.163413	2	1	1
Biological process	GO:0002244	hematopoietic progenitor cell differentiation	3/115	64/12920	0.0193171	0.189239	0.163413	3	2	1
Biological process	GO:0043401	steroid hormone mediated signaling pathway	3/115	64/12920	0.0193171	0.189239	0.163413	3	1	2
Biological process	GO:0032944	regulation of mononuclear cell proliferation	4/115	115/12920	0.0193477	0.189239	0.163413	4	3	1
Biological process	GO:0051093	negative regulation of developmental process	9/115	453/12920	0.0196944	0.191717	0.165553	9	6	3
Biological process	GO:0045580	regulation of T cell differentiation	3/115	65/12920	0.0201232	0.192499	0.166228	3	2	1
Biological process	GO:0007596	blood coagulation	4/115	117/12920	0.0204718	0.192499	0.166228	4	3	1
Biological process	GO:0007599	hemostasis	4/115	117/12920	0.0204718	0.192499	0.166228	4	3	1
Biological process	GO:0050817	coagulation	4/115	117/12920	0.0204718	0.192499	0.166228	4	3	1
Biological process	GO:0002067	glandular epithelial cell differentiation	2/115	25/12920	0.0206182	0.192499	0.166228	2	0	2
Biological process	GO:0006213	pyrimidine nucleoside metabolic process	2/115	25/12920	0.0206182	0.192499	0.166228	2	2	0
Biological process	GO:0036003	positive regulation of transcription from RNA polymerase II promoter in response to stress	2/115	25/12920	0.0206182	0.192499	0.166228	2	1	1
Biological process	GO:0060142	regulation of syncytium formation by plasma membrane fusion	2/115	25/12920	0.0206182	0.192499	0.166228	2	2	0
Biological process	GO:0070527	platelet aggregation	2/115	25/12920	0.0206182	0.192499	0.166228	2	2	0
Biological process	GO:0006639	acylglycerol metabolic process	3/115	66/12920	0.0209478	0.192945	0.166613	3	3	0
Biological process	GO:0010675	regulation of cellular carbohydrate metabolic process	3/115	66/12920	0.0209478	0.192945	0.166613	3	3	0
Biological process	GO:0072009	nephron epithelium development	3/115	66/12920	0.0209478	0.192945	0.166613	3	2	1
Biological process	GO:0032869	cellular response to insulin stimulus	4/115	118/12920	0.0210486	0.193008	0.166667	4	4	0
Biological process	GO:0014706	striated muscle tissue development	5/115	178/12920	0.0213674	0.194317	0.167798	5	2	3
Biological process	GO:0006638	neutral lipid metabolic process	3/115	67/12920	0.0217907	0.194317	0.167798	3	3	0
Biological process	GO:0009790	embryo development	9/115	462/12920	0.0220485	0.194317	0.167798	9	7	2
Biological process	GO:0031018	endocrine pancreas development	2/115	26/12920	0.0222082	0.194317	0.167798	2	0	2
Biological process	GO:0032637	interleukin-8 production	2/115	26/12920	0.0222082	0.194317	0.167798	2	2	0
Biological process	GO:0045622	regulation of T-helper cell differentiation	2/115	26/12920	0.0222082	0.194317	0.167798	2	2	0
Biological process	GO:0045669	positive regulation of osteoblast differentiation	2/115	26/12920	0.0222082	0.194317	0.167798	2	1	1
Biological process	GO:0045912	negative regulation of carbohydrate metabolic process	2/115	26/12920	0.0222082	0.194317	0.167798	2	2	0
Biological process	GO:0048661	positive regulation of smooth muscle cell proliferation	2/115	26/12920	0.0222082	0.194317	0.167798	2	0	2
Biological process	GO:1903432	regulation of TORC1 signaling	2/115	26/12920	0.0222082	0.194317	0.167798	2	1	1
Biological process	GO:0051271	negative regulation of cellular component movement	4/115	120/12920	0.022232	0.194317	0.167798	4	2	2
Biological process	GO:0034404	nucleobase-containing small molecule biosynthetic process	4/115	121/12920	0.0228386	0.197935	0.170922	4	3	1
Biological process	GO:0040013	negative regulation of locomotion	4/115	121/12920	0.0228386	0.197935	0.170922	4	2	2
Biological process	GO:0001525	angiogenesis	7/115	317/12920	0.0231051	0.199115	0.171941	7	4	3
Biological process	GO:0031669	cellular response to nutrient levels	4/115	122/12920	0.0234553	0.199115	0.171941	4	2	2
Biological process	GO:0071902	positive regulation of protein serine/threonine kinase activity	4/115	122/12920	0.0234553	0.199115	0.171941	4	2	2
Biological process	GO:0032663	regulation of interleukin-2 production	2/115	27/12920	0.0238473	0.199115	0.171941	2	2	0
Biological process	GO:0033144	negative regulation of intracellular steroid hormone receptor signaling pathway	2/115	27/12920	0.0238473	0.199115	0.171941	2	1	1
Biological process	GO:0035850	epithelial cell differentiation involved in kidney development	2/115	27/12920	0.0238473	0.199115	0.171941	2	1	1
Biological process	GO:0038202	TORC1 signaling	2/115	27/12920	0.0238473	0.199115	0.171941	2	1	1
Biological process	GO:0090184	positive regulation of kidney development	2/115	27/12920	0.0238473	0.199115	0.171941	2	1	1
Biological process	GO:1903556	negative regulation of tumor necrosis factor superfamily cytokine production	2/115	27/12920	0.0238473	0.199115	0.171941	2	2	0
Biological process	GO:0007369	gastrulation	3/115	70/12920	0.0244296	0.203151	0.175426	3	2	1
Biological process	GO:0016049	cell growth	5/115	186/12920	0.0252516	0.205678	0.177608	5	3	2
Biological process	GO:1902106	negative regulation of leukocyte differentiation	3/115	71/12920	0.0253459	0.205678	0.177608	3	2	1
Biological process	GO:0032868	response to insulin	4/115	125/12920	0.0253659	0.205678	0.177608	4	4	0
Biological process	GO:0046323	glucose import	2/115	28/12920	0.0255345	0.205678	0.177608	2	2	0
Biological process	GO:0046635	positive regulation of alpha-beta T cell activation	2/115	28/12920	0.0255345	0.205678	0.177608	2	2	0
Biological process	GO:0051187	cofactor catabolic process	2/115	28/12920	0.0255345	0.205678	0.177608	2	1	1
Biological process	GO:1905209	positive regulation of cardiocyte differentiation	2/115	28/12920	0.0255345	0.205678	0.177608	2	1	1
Biological process	GO:2000249	regulation of actin cytoskeleton reorganization	2/115	28/12920	0.0255345	0.205678	0.177608	2	2	0
Biological process	GO:0035239	tube morphogenesis	9/115	475/12920	0.0257985	0.206992	0.178744	9	6	3
Biological process	GO:0070663	regulation of leukocyte proliferation	4/115	126/12920	0.0260231	0.207431	0.179122	4	3	1
Biological process	GO:2000145	regulation of cell motility	9/115	476/12920	0.0261046	0.207431	0.179122	9	5	4
Biological process	GO:0000302	response to reactive oxygen species	3/115	72/12920	0.0262806	0.207431	0.179122	3	2	1
Biological process	GO:0045596	negative regulation of cell differentiation	7/115	326/12920	0.0264031	0.207431	0.179122	7	5	2
Biological process	GO:0001501	skeletal system development	6/115	256/12920	0.026805	0.207431	0.179122	6	4	2
Biological process	GO:0006865	amino acid transport	3/115	73/12920	0.0272336	0.207431	0.179122	3	2	1
Biological process	GO:0000768	syncytium formation by plasma membrane fusion	2/115	29/12920	0.0272689	0.207431	0.179122	2	2	0
Biological process	GO:0002279	mast cell activation involved in immune response	2/115	29/12920	0.0272689	0.207431	0.179122	2	1	1
Biological process	GO:0002504	antigen processing and presentation of peptide or polysaccharide antigen via MHC class II	2/115	29/12920	0.0272689	0.207431	0.179122	2	1	1
Biological process	GO:0006958	complement activation, classical pathway	2/115	29/12920	0.0272689	0.207431	0.179122	2	2	0
Biological process	GO:0070542	response to fatty acid	2/115	29/12920	0.0272689	0.207431	0.179122	2	2	0
Biological process	GO:0090185	negative regulation of kidney development	2/115	29/12920	0.0272689	0.207431	0.179122	2	1	1
Biological process	GO:0140253	cell-cell fusion	2/115	29/12920	0.0272689	0.207431	0.179122	2	2	0
Biological process	GO:1905207	regulation of cardiocyte differentiation	2/115	29/12920	0.0272689	0.207431	0.179122	2	1	1
Biological process	GO:0010506	regulation of autophagy	4/115	128/12920	0.0273679	0.207431	0.179122	4	2	2
Biological process	GO:0002009	morphogenesis of an epithelium	6/115	259/12920	0.0281643	0.211892	0.182975	6	5	1
Biological process	GO:1902107	positive regulation of leukocyte differentiation	3/115	74/12920	0.0282049	0.211892	0.182975	3	3	0
Biological process	GO:0042593	glucose homeostasis	4/115	130/12920	0.0287538	0.211892	0.182975	4	3	1
Biological process	GO:0051251	positive regulation of lymphocyte activation	4/115	130/12920	0.0287538	0.211892	0.182975	4	4	0
Biological process	GO:0001756	somitogenesis	2/115	30/12920	0.0290494	0.211892	0.182975	2	2	0
Biological process	GO:0002532	production of molecular mediator involved in inflammatory response	2/115	30/12920	0.0290494	0.211892	0.182975	2	1	1
Biological process	GO:0019432	triglyceride biosynthetic process	2/115	30/12920	0.0290494	0.211892	0.182975	2	2	0
Biological process	GO:0046460	neutral lipid biosynthetic process	2/115	30/12920	0.0290494	0.211892	0.182975	2	2	0
Biological process	GO:0046463	acylglycerol biosynthetic process	2/115	30/12920	0.0290494	0.211892	0.182975	2	2	0
Biological process	GO:0071385	cellular response to glucocorticoid stimulus	2/115	30/12920	0.0290494	0.211892	0.182975	2	0	2
Biological process	GO:0002706	regulation of lymphocyte mediated immunity	3/115	75/12920	0.0291945	0.211892	0.182975	3	3	0
Biological process	GO:0072073	kidney epithelium development	3/115	75/12920	0.0291945	0.211892	0.182975	3	2	1
Biological process	GO:0033500	carbohydrate homeostasis	4/115	131/12920	0.0294621	0.212334	0.183356	4	3	1
Biological process	GO:0043405	regulation of MAP kinase activity	4/115	131/12920	0.0294621	0.212334	0.183356	4	2	2
Biological process	GO:0002761	regulation of myeloid leukocyte differentiation	3/115	76/12920	0.0302023	0.214656	0.185361	3	3	0
Biological process	GO:0008643	carbohydrate transport	3/115	76/12920	0.0302023	0.214656	0.185361	3	3	0
Biological process	GO:0022408	negative regulation of cell-cell adhesion	3/115	76/12920	0.0302023	0.214656	0.185361	3	2	1
Biological process	GO:0032006	regulation of TOR signaling	3/115	76/12920	0.0302023	0.214656	0.185361	3	1	2
Biological process	GO:0032787	monocarboxylic acid metabolic process	7/115	336/12920	0.030431	0.215216	0.185845	7	6	1
Biological process	GO:0030036	actin cytoskeleton organization	8/115	412/12920	0.0306754	0.215216	0.185845	8	5	3
Biological process	GO:0060537	muscle tissue development	5/115	196/12920	0.03071	0.215216	0.185845	5	2	3
Biological process	GO:0006949	syncytium formation	2/115	31/12920	0.0308752	0.215216	0.185845	2	2	0
Biological process	GO:0032623	interleukin-2 production	2/115	31/12920	0.0308752	0.215216	0.185845	2	2	0
Biological process	GO:0051146	striated muscle cell differentiation	4/115	133/12920	0.0309097	0.215216	0.185845	4	2	2
Biological process	GO:0050776	regulation of immune response	8/115	415/12920	0.0318278	0.220521	0.190426	8	7	1
Biological process	GO:0002285	lymphocyte activation involved in immune response	3/115	78/12920	0.0322726	0.220521	0.190426	3	3	0
Biological process	GO:0050728	negative regulation of inflammatory response	3/115	78/12920	0.0322726	0.220521	0.190426	3	2	1
Biological process	GO:0051147	regulation of muscle cell differentiation	3/115	78/12920	0.0322726	0.220521	0.190426	3	2	1
Biological process	GO:0002573	myeloid leukocyte differentiation	4/115	135/12920	0.0323988	0.220521	0.190426	4	3	1
Biological process	GO:0002696	positive regulation of leukocyte activation	4/115	135/12920	0.0323988	0.220521	0.190426	4	4	0
Biological process	GO:0002066	columnar/cuboidal epithelial cell development	2/115	32/12920	0.0327454	0.220521	0.190426	2	0	2
Biological process	GO:0034109	homotypic cell-cell adhesion	2/115	32/12920	0.0327454	0.220521	0.190426	2	2	0
Biological process	GO:0045576	mast cell activation	2/115	32/12920	0.0327454	0.220521	0.190426	2	1	1
Biological process	GO:0071384	cellular response to corticosteroid stimulus	2/115	32/12920	0.0327454	0.220521	0.190426	2	0	2
Biological process	GO:0031668	cellular response to extracellular stimulus	4/115	136/12920	0.0331588	0.222576	0.1922	4	2	2
Biological process	GO:0008284	positive regulation of cell proliferation	8/115	419/12920	0.0334102	0.223532	0.193026	8	6	2
Biological process	GO:0072006	nephron development	3/115	80/12920	0.0344154	0.228171	0.197032	3	2	1
Biological process	GO:0007186	G protein-coupled receptor signaling pathway	8/115	422/12920	0.0346318	0.228171	0.197032	8	8	0
Biological process	GO:0006111	regulation of gluconeogenesis	2/115	33/12920	0.0346589	0.228171	0.197032	2	2	0
Biological process	GO:0031016	pancreas development	2/115	33/12920	0.0346589	0.228171	0.197032	2	0	2
Biological process	GO:0031529	ruffle organization	2/115	33/12920	0.0346589	0.228171	0.197032	2	2	0
Biological process	GO:0120031	plasma membrane bounded cell projection assembly	7/115	348/12920	0.0357895	0.234861	0.202809	7	3	4
Biological process	GO:0045637	regulation of myeloid cell differentiation	4/115	140/12920	0.0363032	0.235089	0.203005	4	3	1
Biological process	GO:0046651	lymphocyte proliferation	4/115	140/12920	0.0363032	0.235089	0.203005	4	3	1
Biological process	GO:0002455	humoral immune response mediated by circulating immunoglobulin	2/115	34/12920	0.0366149	0.235089	0.203005	2	2	0
Biological process	GO:0043407	negative regulation of MAP kinase activity	2/115	34/12920	0.0366149	0.235089	0.203005	2	1	1
Biological process	GO:0043618	regulation of transcription from RNA polymerase II promoter in response to stress	2/115	34/12920	0.0366149	0.235089	0.203005	2	1	1
Biological process	GO:0045661	regulation of myoblast differentiation	2/115	34/12920	0.0366149	0.235089	0.203005	2	2	0
Biological process	GO:0042129	regulation of T cell proliferation	3/115	82/12920	0.0366304	0.235089	0.203005	3	2	1
Biological process	GO:0030031	cell projection assembly	7/115	350/12920	0.0367397	0.235089	0.203005	7	3	4
Biological process	GO:0032943	mononuclear cell proliferation	4/115	141/12920	0.0371154	0.236022	0.203811	4	3	1
Biological process	GO:0061448	connective tissue development	4/115	141/12920	0.0371154	0.236022	0.203811	4	3	1
Biological process	GO:0009166	nucleotide catabolic process	3/115	83/12920	0.0377647	0.237667	0.205232	3	3	0
Biological process	GO:0009952	anterior/posterior pattern specification	3/115	83/12920	0.0377647	0.237667	0.205232	3	2	1
Biological process	GO:0043406	positive regulation of MAP kinase activity	3/115	83/12920	0.0377647	0.237667	0.205232	3	1	2
Biological process	GO:0002790	peptide secretion	6/115	278/12920	0.0378369	0.237667	0.205232	6	5	1
Biological process	GO:0043620	regulation of DNA-templated transcription in response to stress	2/115	35/12920	0.0386126	0.240047	0.207287	2	1	1
Biological process	GO:0045582	positive regulation of T cell differentiation	2/115	35/12920	0.0386126	0.240047	0.207287	2	2	0
Biological process	GO:0050805	negative regulation of synaptic transmission	2/115	35/12920	0.0386126	0.240047	0.207287	2	2	0
Biological process	GO:0009267	cellular response to starvation	3/115	84/12920	0.038917	0.240047	0.207287	3	2	1
Biological process	GO:0019882	antigen processing and presentation	3/115	84/12920	0.038917	0.240047	0.207287	3	2	1
Biological process	GO:0071706	tumor necrosis factor superfamily cytokine production	3/115	84/12920	0.038917	0.240047	0.207287	3	3	0
Biological process	GO:0002822	regulation of adaptive immune response based on somatic recombination of immune receptors built from immunoglobulin superfamily domains	3/115	85/12920	0.0400871	0.245788	0.212244	3	3	0
Biological process	GO:0043409	negative regulation of MAPK cascade	3/115	85/12920	0.0400871	0.245788	0.212244	3	2	1
Biological process	GO:0001658	branching involved in ureteric bud morphogenesis	2/115	36/12920	0.0406509	0.247033	0.213319	2	1	1
Biological process	GO:0030032	lamellipodium assembly	2/115	36/12920	0.0406509	0.247033	0.213319	2	1	1
Biological process	GO:0051384	response to glucocorticoid	2/115	36/12920	0.0406509	0.247033	0.213319	2	0	2
Biological process	GO:0006109	regulation of carbohydrate metabolic process	3/115	86/12920	0.0412749	0.250084	0.215955	3	3	0
Biological process	GO:0002250	adaptive immune response	6/115	287/12920	0.0430802	0.259571	0.224147	6	6	0
Biological process	GO:0071375	cellular response to peptide hormone stimulus	4/115	148/12920	0.0430934	0.259571	0.224147	4	4	0
Biological process	GO:0098657	import into cell	8/115	442/12920	0.0435593	0.26161	0.225908	8	6	2
Biological process	GO:0048514	blood vessel morphogenesis	7/115	364/12920	0.0438617	0.262259	0.226467	7	4	3
Biological process	GO:0030029	actin filament-based process	8/115	443/12920	0.0440422	0.262259	0.226467	8	5	3
Biological process	GO:0048598	embryonic morphogenesis	6/115	289/12920	0.0443046	0.262259	0.226467	6	5	1
Biological process	GO:0010507	negative regulation of autophagy	2/115	38/12920	0.0448463	0.262259	0.226467	2	0	2
Biological process	GO:0031960	response to corticosteroid	2/115	38/12920	0.0448463	0.262259	0.226467	2	0	2
Biological process	GO:0061053	somite development	2/115	38/12920	0.0448463	0.262259	0.226467	2	2	0
Biological process	GO:0090183	regulation of kidney development	2/115	38/12920	0.0448463	0.262259	0.226467	2	1	1
Biological process	GO:0034764	positive regulation of transmembrane transport	3/115	89/12920	0.044944	0.262259	0.226467	3	3	0
Biological process	GO:0048863	stem cell differentiation	3/115	89/12920	0.044944	0.262259	0.226467	3	2	1
Biological process	GO:0051017	actin filament bundle assembly	3/115	89/12920	0.044944	0.262259	0.226467	3	2	1
Biological process	GO:0002791	regulation of peptide secretion	5/115	219/12920	0.0459185	0.267186	0.230722	5	4	1
Biological process	GO:0048729	tissue morphogenesis	6/115	293/12920	0.0468185	0.270424	0.233518	6	5	1
Biological process	GO:0060675	ureteric bud morphogenesis	2/115	39/12920	0.0470017	0.270424	0.233518	2	1	1
Biological process	GO:0098751	bone cell development	2/115	39/12920	0.0470017	0.270424	0.233518	2	1	1
Biological process	GO:1902882	regulation of response to oxidative stress	2/115	39/12920	0.0470017	0.270424	0.233518	2	1	1
Biological process	GO:0042060	wound healing	5/115	221/12920	0.0474201	0.27164	0.234568	5	3	2
Biological process	GO:0043123	positive regulation of I-kappaB kinase/NF-kappaB signaling	3/115	91/12920	0.0474774	0.27164	0.234568	3	2	1
Biological process	GO:0031929	TOR signaling	3/115	92/12920	0.0487701	0.274579	0.237106	3	1	2
Biological process	GO:0042594	response to starvation	3/115	92/12920	0.0487701	0.274579	0.237106	3	2	1
Biological process	GO:0061572	actin filament bundle organization	3/115	92/12920	0.0487701	0.274579	0.237106	3	2	1
Biological process	GO:0002637	regulation of immunoglobulin production	2/115	40/12920	0.0491943	0.274579	0.237106	2	2	0
Biological process	GO:0016241	regulation of macroautophagy	2/115	40/12920	0.0491943	0.274579	0.237106	2	1	1
Biological process	GO:0030500	regulation of bone mineralization	2/115	40/12920	0.0491943	0.274579	0.237106	2	1	1
Biological process	GO:0032755	positive regulation of interleukin-6 production	2/115	40/12920	0.0491943	0.274579	0.237106	2	2	0
Biological process	GO:0043370	regulation of CD4-positive, alpha-beta T cell differentiation	2/115	40/12920	0.0491943	0.274579	0.237106	2	2	0
Biological process	GO:0048565	digestive tract development	2/115	40/12920	0.0491943	0.274579	0.237106	2	1	1
Biological process	GO:0070661	leukocyte proliferation	4/115	155/12920	0.0495839	0.276004	0.238337	4	3	1
