# Supplementary material for: Comparative transcriptome analysis of longissimus dorsi tissues with different intramuscular fat contents from Guangling donkeys
Source: BMC Genomics. 2022 Sep 9;23:644. doi: 10.1186/s12864-022-08857-2 (PMC9463830; doi:10.1186/s12864-022-08857-2)
Supplement: Supplementary file 3 — Additional file 3: Table S3. 38 differential genes related to fat metabolism. [file 12864_2022_8857_MOESM3_ESM.csv]

Table S3 38 differential genes related to fat metabolism
gene_name	regulated
CD55	up
DGKA	down
CD83	up
WNT10B	up
SGK1	up
STC2	down
C1QTNF6	up
LGALS1	up
LEPR	down
DLK1	up
DGAT2	up
ALDOC	up
ANGPTL2	up
SCD	up
APLN	up
PTPN6	up
ART3	down
CXCL10	up
EGR3	up
FOXO6	up
ABHD6	up
TGFBI	up
GPCPD1	down
CIDEA	up
BTG2	up
FKBP5	down
ASIP	up
HMOX1	down
LOC106827241	down
CD53	up
PLA2G3	up
LOC106827469	down
TIMP4	down
CYP4F	up
ITGAL	up
WISP2	up
KLF15	down
MAPK4	up
