# Supplementary material for: Comparative transcriptome analysis of longissimus dorsi tissues with different intramuscular fat contents from Guangling donkeys
Source: BMC Genomics. 2022 Sep 9;23:644. doi: 10.1186/s12864-022-08857-2 (PMC9463830; doi:10.1186/s12864-022-08857-2)
Supplement: Supplementary file 4 — Additional file 4: Table S4. Details sheet for novel genes. [file 12864_2022_8857_MOESM4_ESM.xlsx]

## Sheet: Sheet1
Table S4 Details sheet for novel genes
gene_id	chr	start	end	Gene type	strand	KEGG	NR	Swissprot	Tremble	KOG	GO	Pfam
XLOC_003891	NW_014637966.1	831478	833991	lncRNA	+	--	--	--	--	--	--	--
XLOC_006809	NW_014638136.1	944727	947803	mRNA	-	--	--	--	--	--	--	--
XLOC_007311	NW_014638165.1	560012	581461	mRNA	-	--	--	--	--	--	--	--
XLOC_005135	NW_014638032.1	1227906	1239274	lncRNA	-	--	--	--	--	--	--	--
XLOC_003757	NW_014637956.1	935512	935822	mRNA	.	--	PREDICTED: sperm-associated antigen 16 protein-like isoform X4 [Equus asinus]	--	--	--	--	--
XLOC_004285	NW_014637985.1	2810531	2811109	lncRNA	.	--	--	--	--	--	--	--
XLOC_002430	NW_014637467.1	521	1737	lncRNA	+	--	--	--	--	--	--	--
XLOC_007864	NW_014638213.1	1	15995	mRNA	-	K16480 oral-facial-digital syndrome 1 protein | (RefSeq) OFD1; oral-facial-digital syndrome 1 protein isoform X4 (A)	oral-facial-digital syndrome 1 protein isoform X5 [Equus caballus]	--	SubName: Full=OFD1, centriole and centriolar satellite protein {ECO:0000313|Ensembl:ENSECAP00000012698};	--	GO:0005813,centrosome; GO:0005814,centriole; GO:0042802,identical protein binding; GO:0036064,ciliary basal body	--
XLOC_009384	NW_014638320.1	7433	8078	lncRNA	.	--	--	--	--	--	--	--
XLOC_006467	NW_014638114.1	6247899	6250532	lncRNA	+	--	--	--	--	--	--	--
XLOC_000486	NW_014636782.1	659116	659841	lncRNA	-	--	--	--	--	--	--	--
XLOC_006685	NW_014638129.1	536873	537664	lncRNA	.	--	--	--	--	--	--	--
XLOC_004060	NW_014637973.1	3046106	3046798	lncRNA	-	--	--	--	--	--	--	--
XLOC_001978	NW_014637234.1	3502760	3506657	lncRNA	.	--	--	--	--	--	--	--
XLOC_002050	NW_014637297.1	1261	1879	mRNA	.	K16578 CLIP-associating protein 1/2 | (RefSeq) CLIP-associating protein 1-like (A)	CLIP-associating protein 1-like [Equus caballus]	--	SubName: Full=Uncharacterized protein {ECO:0000313|Ensembl:ENSECAP00000031886};	--	--	--
XLOC_006915	NW_014638141.1	867316	885212	mRNA	+	K23437 cytosolic carboxypeptidase protein 2/3 [EC:3.4.17.-] | (RefSeq) cytosolic carboxypeptidase 2-like (A)	endonuclease/reverse transcriptase [Sus scrofa]	RecName: Full=LINE-1 reverse transcriptase homolog; EC=2.7.7.49;	SubName: Full=Solute carrier family 38 member 9 {ECO:0000313|Ensembl:ENSECAP00000036175};	--	GO:0003964,RNA-directed DNA polymerase activity; GO:0046872,metal ion binding	--
XLOC_000198	NW_014636664.1	137033	137927	lncRNA	.	--	--	--	--	--	--	--
XLOC_003943	NW_014637966.1	750728	751119	mRNA	.	K10477 BTB/POZ domain-containing protein 1/2 | (RefSeq) BTBD2; BTB domain containing 2 (A)	PREDICTED: BTB/POZ domain-containing protein 2 isoform X4 [Hipposideros armiger]	--	SubName: Full=Uncharacterized protein {ECO:0000313|Ensembl:ENSOARP00000014004};	Topoisomerase TOP1-interacting protein BTBD1	--	--
XLOC_012134	NW_014638666.1	68332	82556	lncRNA	+	--	--	--	--	--	--	--
XLOC_011192	NW_014638522.1	558786	563787	mRNA	+	--	--	--	SubName: Full=Uncharacterized protein {ECO:0000313|Ensembl:ENSECAP00000037584};	--	--	--
XLOC_005241	NW_014638036.1	12934996	12961304	mRNA	+	K19984 exocyst complex component 5 | (RefSeq) EXOC5; exocyst complex component 5 (A)	hypothetical protein EGK_18220 [Macaca mulatta]	--	SubName: Full=Uncharacterized protein {ECO:0000313|EMBL:EHH27906.1};	Exocyst subunit - Sec10p	GO:0048278,vesicle docking; GO:0006887,exocytosis; GO:0000145,exocyst	--
XLOC_003743	NW_014637956.1	939462	945148	mRNA	-	K10313 F-box protein 38 | (RefSeq) F-box only protein 38-like (A)	PREDICTED: uncharacterized protein LOC108168203 [Mus musculus]	--	SubName: Full=Uncharacterized protein {ECO:0000313|Ensembl:ENSSHAP00000015310};	--	--	--
XLOC_009184	NW_014638303.1	3117401	3118459	lncRNA	+	--	--	--	--	--	--	--
XLOC_012174	NW_014638669.1	3619484	3637161	mRNA	-	--	--	--	--	--	--	--
XLOC_006069	NW_014638090.1	1082816	1083735	lncRNA	-	--	--	--	--	--	--	--
XLOC_007111	NW_014638151.1	1147333	1151881	lncRNA	-	--	--	--	--	--	--	--
XLOC_011734	NW_014638603.1	3146954	3148051	lncRNA	-	--	--	--	--	--	--	--
XLOC_010394	NW_014638420.1	994909	999086	mRNA	+	K15429 tRNA (guanine37-N1)-methyltransferase [EC:2.1.1.228] | (RefSeq) TRMT5; tRNA methyltransferase 5 (A)	PREDICTED: tRNA (guanine(37)-N1)-methyltransferase isoform X2 [Equus asinus]	RecName: Full=tRNA (guanine(37)-N1)-methyltransferase {ECO:0000255|HAMAP-Rule:MF_03152}; EC=2.1.1.228 {ECO:0000255|HAMAP-Rule:MF_03152}; AltName: Full=M1G-methyltransferase {ECO:0000255|HAMAP-Rule:MF_03152}; AltName: Full=tRNA [GM37] methyltransferase {ECO:0000255|HAMAP-Rule:MF_03152}; AltName: Full=tRNA methyltransferase 5 homolog {ECO:0000255|HAMAP-Rule:MF_03152}; Flags: Precursor;	RecName: Full=tRNA (guanine(37)-N1)-methyltransferase {ECO:0000256|HAMAP-Rule:MF_03152}; EC=2.1.1.228 {ECO:0000256|HAMAP-Rule:MF_03152}; AltName: Full=M1G-methyltransferase {ECO:0000256|HAMAP-Rule:MF_03152}; AltName: Full=tRNA [GM37] methyltransferase {ECO:0000256|HAMAP-Rule:MF_03152}; AltName: Full=tRNA methyltransferase 5 homolog {ECO:0000256|HAMAP-Rule:MF_03152};	tRNA modification enzyme	GO:0005759,mitochondrial matrix; GO:0070901,mitochondrial tRNA methylation; GO:0005634,nucleus; GO:0052906,tRNA (guanine(37)-N(1))-methyltransferase activity	--
XLOC_012513	NW_014638705.1	267786	268919	mRNA	.	--	PREDICTED: LOW QUALITY PROTEIN: cyclin-related protein FAM58A [Equus przewalskii]	--	SubName: Full=Cyclin-related protein fam58a-like {ECO:0000313|EMBL:VFV35470.1};	CDK9 kinase-activating protein cyclin T	--	--
XLOC_010899	NW_014638480.1	1789345	1794787	mRNA	-	--	--	--	--	--	--	--
XLOC_008706	NW_014638266.1	330817	331394	mRNA	.	K17495 CUB and sushi domain-containing protein | (RefSeq) CUB and sushi domain-containing protein 1-like (A)	hypothetical protein M91_18376, partial [Bos mutus]	RecName: Full=LINE-1 reverse transcriptase homolog; EC=2.7.7.49;	SubName: Full=Uncharacterized protein {ECO:0000313|Ensembl:ENSECAP00000037012};	FOG: Reverse transcriptase	GO:0003964,RNA-directed DNA polymerase activity; GO:0046872,metal ion binding	--
XLOC_011774	NW_014638610.1	151631	153435	lncRNA	.	--	--	--	--	--	--	--
XLOC_009810	NW_014638355.1	1120579	1121184	lncRNA	.	--	--	--	--	--	--	--
XLOC_001123	NW_014636980.1	3171650	3172009	lncRNA	.	--	--	--	--	--	--	--
XLOC_006104	NW_014638092.1	8367628	8367925	lncRNA	+	--	--	--	--	--	--	--
XLOC_007063	NW_014638149.1	132407	133312	lncRNA	-	--	--	--	--	--	--	--
XLOC_012792	NW_014638758.1	3893700	3895764	mRNA	.	K02084 apoptotic protease-activating factor | (RefSeq) APAF1; apoptotic peptidase activating factor 1 (A)	PREDICTED: apoptotic protease-activating factor 1 isoform X1 [Equus asinus]	--	RecName: Full=Apoptotic protease-activating factor 1 {ECO:0000256|PIRNR:PIRNR037646}; Short=APAF-1 {ECO:0000256|PIRNR:PIRNR037646};	Apoptotic ATPase	--	--
XLOC_010603	NW_014638436.1	4666877	4667635	lncRNA	.	--	--	--	--	--	--	--
XLOC_005439	NW_014638046.1	775859	779991	lncRNA	+	--	--	--	--	--	--	--
XLOC_000935	NW_014636925.1	1867226	1870945	lncRNA	.	--	--	--	--	--	--	--
XLOC_007717	NW_014638197.1	1226476	1231435	mRNA	-	--	--	--	--	--	--	--
XLOC_007357	NW_014638167.1	226565	231060	mRNA	-	--	--	--	--	--	--	--
XLOC_011964	NW_014638638.1	230563	235327	mRNA	+	K15101 solute carrier family 25 (mitochondrial ornithine transporter) member 2/15 | (RefSeq) mitochondrial ornithine transporter 1-like (A)	hypothetical protein M91_14132 [Bos mutus]	RecName: Full=LINE-1 reverse transcriptase homolog; EC=2.7.7.49;	SubName: Full=Uncharacterized protein {ECO:0000313|Ensembl:ENSBTAP00000071180};	--	GO:0003964,RNA-directed DNA polymerase activity; GO:0046872,metal ion binding	--
XLOC_007502	NW_014638181.1	5058583	5060333	lncRNA	+	--	--	--	--	--	--	--
XLOC_012541	NW_014638714.1	1982380	2003059	lncRNA	-	--	--	--	--	--	--	--
XLOC_010980	NW_014638488.1	494206	495109	mRNA	.	K14556 U3 small nucleolar RNA-associated protein 12 | (RefSeq) wdr3; WD repeat-containing protein 3 isoform X1 (A)	hypothetical protein EGK_01283, partial [Macaca mulatta]	RecName: Full=LINE-1 reverse transcriptase homolog; EC=2.7.7.49;	SubName: Full=Uncharacterized protein {ECO:0000313|Ensembl:ENSECAP00000027079};	--	GO:0003964,RNA-directed DNA polymerase activity; GO:0046872,metal ion binding	--
XLOC_012189	NW_014638680.1	149723	150511	mRNA	+	--	Retrovirus-related Pol polyprotein LINE-1 [Bos mutus]	RecName: Full=LINE-1 reverse transcriptase homolog; EC=2.7.7.49;	SubName: Full=Retrovirus-related Pol polyprotein LINE-1 {ECO:0000313|EMBL:ELR58410.1};	--	GO:0003964,RNA-directed DNA polymerase activity; GO:0046872,metal ion binding	--
XLOC_009357	NW_014638317.1	509904	511640	mRNA	+	K11656 chromatin accessibility complex protein 1 | (RefSeq) CHRAC1; chromatin accessibility complex 1 (A)	hypothetical protein PANDA_009460, partial [Ailuropoda melanoleuca]	--	SubName: Full=Uncharacterized protein {ECO:0000313|EMBL:EFB28053.1}; Flags: Fragment;	CCAAT-binding factor, subunit C (HAP5)	GO:0046982,protein heterodimerization activity	Histone-like transcription factor (CBF/NF-Y) and archaeal histone
XLOC_003850	NW_014637963.1	1556926	1557620	lncRNA	-	--	--	--	--	--	--	--
XLOC_012677	NW_014638731.1	54373	54869	lncRNA	.	--	--	--	--	--	--	--
XLOC_011203	NW_014638525.1	16050	18237	mRNA	+	K03083 glycogen synthase kinase 3 beta [EC:2.7.11.26] | (RefSeq) glycogen synthase kinase-3 beta-like (A)	uncharacterized protein LOC111543894 [Piliocolobus tephrosceles]	--	SubName: Full=uncharacterized protein LOC112826651 {ECO:0000313|RefSeq:XP_025730627.1};	Glycogen synthase kinase-3	--	--
XLOC_009286	NW_014638311.1	3043	3995	mRNA	-	K10427 dynactin 5 | (RefSeq) DCTN5; dynactin subunit 5 (A)	PREDICTED: dynactin subunit 5 [Cebus capucinus imitator]	RecName: Full=Dynactin subunit 5; AltName: Full=Dynactin subunit p25;	SubName: Full=Uncharacterized protein {ECO:0000313|Ensembl:ENSUAMP00000021593};	Dynactin, subunit p25	GO:0005737,cytoplasm; GO:0005856,cytoskeleton; GO:0000777,condensed chromosome kinetochore	--
XLOC_007616	NW_014638186.1	1367245	1367714	lncRNA	.	--	--	--	--	--	--	--
XLOC_003724	NW_014637956.1	268475	294387	lncRNA	+	--	--	--	--	--	--	--
XLOC_004056	NW_014637973.1	2306989	2336499	lncRNA	-	--	--	--	--	--	--	--
XLOC_003876	NW_014637965.1	476012	476630	lncRNA	.	--	--	--	--	--	--	--
XLOC_001195	NW_014636992.1	3687728	3692693	lncRNA	-	--	--	--	--	--	--	--
XLOC_010919	NW_014638480.1	6508066	6515473	lncRNA	-	--	--	--	--	--	--	--
XLOC_011620	NW_014638580.1	1556992	1558943	mRNA	-	--	--	--	--	--	--	--
XLOC_012493	NW_014638703.1	279361	283232	mRNA	.	--	NADPH:adrenodoxin oxidoreductase, mitochondrial isoform X4 [Equus caballus]	--	SubName: Full=Chromosome 13 C16orf89 homolog {ECO:0000313|Ensembl:ENSECAP00000042584};	--	--	--
XLOC_004260	NW_014637983.1	345611	347082	mRNA	.	K12162 ubiquitin-fold modifier 1 | (RefSeq) UFM1; ubiquitin-fold modifier 1 isoform X1 (A)	hypothetical protein M91_11778 [Bos mutus]	RecName: Full=LINE-1 reverse transcriptase homolog; EC=2.7.7.49;	SubName: Full=Uncharacterized protein {ECO:0000313|Ensembl:ENSBTAP00000072157};	--	GO:0003964,RNA-directed DNA polymerase activity; GO:0046872,metal ion binding	--
XLOC_003133	NW_014637799.1	289400	290632	mRNA	+	--	--	--	--	--	--	--
XLOC_001350	NW_014637069.1	3423541	3424448	lncRNA	.	--	--	--	--	--	--	--
XLOC_008390	NW_014638251.1	646878	649014	mRNA	.	--	--	--	--	--	--	--
XLOC_009255	NW_014638307.1	268726	274192	mRNA	+	--	PREDICTED: uncharacterized protein LOC105586738 [Cercocebus atys]	--	--	--	--	--
XLOC_009763	NW_014638347.1	6650404	6651056	mRNA	.	--	endonuclease/reverse transcriptase [Pan troglodytes]	--	SubName: Full=Uncharacterized protein {ECO:0000313|Ensembl:ENSECAP00000024560};	--	--	--
XLOC_008979	NW_014638281.1	5778535	5779272	mRNA	-	--	--	--	SubName: Full=Uncharacterized protein {ECO:0000313|EMBL:HDA09283.1};	--	--	--
XLOC_004588	NW_014638003.1	6676022	6676815	lncRNA	.	--	--	--	--	--	--	--
XLOC_002023	NW_014637267.1	1799359	1816507	mRNA	-	--	--	--	--	--	--	--
XLOC_006660	NW_014638127.1	1429653	1430517	mRNA	.	K07427 docosahexaenoic acid omega-hydroxylase [EC:1.14.14.79] | (RefSeq) cytochrome P450 4V2 (A)	cytochrome P450 4V2 [Delphinapterus leucas]	RecName: Full=Cytochrome P450 4V2; EC=1.14.14.-; AltName: Full=Docosahexaenoic acid omega-hydroxylase CYP4V2 {ECO:0000305}; EC=1.14.14.79 {ECO:0000250|UniProtKB:Q6ZWL3};	SubName: Full=cytochrome P450 4V2 {ECO:0000313|RefSeq:XP_022426743.1};	--	GO:0004497,monooxygenase activity; GO:0020037,heme binding; GO:0016021,integral component of membrane; GO:0016705,oxidoreductase activity, acting on paired donors, with incorporation or reduction of molecular oxygen; GO:0005789,endoplasmic reticulum membrane; GO:0005506,iron ion binding; GO:0010430,fatty acid omega-oxidation	--
XLOC_011519	NW_014638569.1	542079	548340	mRNA	+	K20357 anterior gradient protein 3 | (RefSeq) AGR3; anterior gradient 3, protein disulphide isomerase family member (A)	PREDICTED: anterior gradient protein 3 isoform X3 [Equus asinus]	--	SubName: Full=Anterior gradient 3, protein disulphide isomerase family member {ECO:0000313|Ensembl:ENSECAP00000027093};	--	--	--
XLOC_006352	NW_014638103.1	1613893	1614233	mRNA	.	--	hypothetical protein M91_14132 [Bos mutus]	RecName: Full=LINE-1 reverse transcriptase homolog; EC=2.7.7.49;	SubName: Full=Uncharacterized protein {ECO:0000313|Ensembl:ENSECAP00000042572};	--	GO:0003964,RNA-directed DNA polymerase activity; GO:0046872,metal ion binding	--
XLOC_006682	NW_014638129.1	273840	274633	lncRNA	-	--	--	--	--	--	--	--
XLOC_004305	NW_014637987.1	820315	820861	lncRNA	.	--	--	--	--	--	--	--
XLOC_002976	NW_014637754.1	3942913	3945620	lncRNA	+	--	--	--	--	--	--	--
XLOC_007432	NW_014638170.1	4169588	4171317	mRNA	.	--	--	--	--	--	--	--
XLOC_005041	NW_014638026.1	1	2244	lncRNA	-	--	--	--	--	--	--	--
XLOC_008190	NW_014638244.1	895938	911221	mRNA	+	--	--	--	SubName: Full=fibrosin-1-like protein isoform X6 {ECO:0000313|RefSeq:XP_028336230.1};	--	--	--
XLOC_000261	NW_014636688.1	46512	47872	lncRNA	.	--	--	--	--	--	--	--
XLOC_010858	NW_014638474.1	2537	5151	lncRNA	.	--	--	--	--	--	--	--
XLOC_007601	NW_014638186.1	730634	740782	mRNA	+	K18412 trinucleotide repeat-containing gene 6 protein | (RefSeq) trinucleotide repeat-containing gene 6B protein-like (A)	PREDICTED: trinucleotide repeat-containing gene 6B protein-like [Cebus capucinus imitator]	--	SubName: Full=Trinucleotide repeat-containing gene 6B protein isoform 1 {ECO:0000313|EMBL:HDB76187.1};	--	--	TNRC6-PABC binding domain
XLOC_009306	NW_014638313.1	810855	812325	mRNA	.	--	PREDICTED: leucine-rich repeat and IQ domain-containing protein 3 [Equus przewalskii]	--	SubName: Full=Uncharacterized protein {ECO:0000313|EMBL:HDA10887.1};	--	--	--
XLOC_008442	NW_014638256.1	257928	262393	lncRNA	+	--	--	--	--	--	--	--
XLOC_012338	NW_014638702.1	8119552	8122633	mRNA	+	--	--	--	SubName: Full=Uncharacterized protein {ECO:0000313|Ensembl:ENSECAP00000037584};	--	--	--
XLOC_011499	NW_014638564.1	331616	339449	lncRNA	+	--	--	--	--	--	--	--
XLOC_000887	NW_014636900.1	23616	25096	mRNA	-	--	--	--	--	--	--	--
XLOC_002766	NW_014637643.1	3495685	3508579	lncRNA	+	--	--	--	--	--	--	--
XLOC_003685	NW_014637955.1	1706112	1713553	mRNA	-	K08876 SCY1-like protein 1 | (RefSeq) SCYL1; SCY1 like pseudokinase 1 (A)	PREDICTED: N-terminal kinase-like protein [Fukomys damarensis]	RecName: Full=N-terminal kinase-like protein; AltName: Full=SCY1-like protein 1;	SubName: Full=SCY1 like pseudokinase 1 {ECO:0000313|Ensembl:ENSECAP00000005984};	Protein kinase	GO:0005794,Golgi apparatus; GO:0006890,retrograde vesicle-mediated transport, Golgi to ER; GO:0005793,endoplasmic reticulum-Golgi intermediate compartment; GO:0005801,cis-Golgi network; GO:0005815,microtubule organizing center; GO:0004672,protein kinase activity; GO:0005524,ATP binding	--
XLOC_001826	NW_014637200.1	2909700	2912059	mRNA	+	--	--	--	SubName: Full=Uncharacterized protein {ECO:0000313|Ensembl:ENSECAP00000027082};	--	--	--
XLOC_009973	NW_014638374.1	48186	51532	mRNA	+	--	--	--	SubName: Full=Uncharacterized protein {ECO:0000313|EMBL:HCZ98646.1};	--	--	--
XLOC_002879	NW_014637688.1	2865366	2866330	lncRNA	-	--	--	--	--	--	--	--
XLOC_011778	NW_014638611.1	76501	78538	lncRNA	+	--	--	--	--	--	--	--
XLOC_006108	NW_014638092.1	1563722	1616823	lncRNA	-	--	--	--	--	--	--	--
XLOC_001234	NW_014637022.1	49379	52878	mRNA	-	--	--	--	--	--	--	--
XLOC_007017	NW_014638147.1	10435182	10438032	lncRNA	-	--	--	--	--	--	--	--
XLOC_001672	NW_014637155.1	9761	15488	mRNA	-	--	--	--	--	--	--	--
XLOC_004093	NW_014637974.1	1641662	1642038	mRNA	.	--	--	--	SubName: Full=Uncharacterized protein {ECO:0000313|EMBL:HDC84082.1}; Flags: Fragment;	--	--	--
XLOC_002334	NW_014637427.1	1	2046	mRNA	-	K05175 gamma-aminobutyric acid receptor subunit alpha | (RefSeq) gamma-aminobutyric acid receptor subunit alpha-3-like (A)	PREDICTED: gamma-aminobutyric acid receptor subunit alpha-3-like [Gorilla gorilla gorilla]	RecName: Full=Gamma-aminobutyric acid receptor subunit alpha-3; AltName: Full=GABA(A) receptor subunit alpha-3; Flags: Precursor;	SubName: Full=gamma-aminobutyric acid receptor subunit alpha-3 {ECO:0000313|RefSeq:XP_024615835.1};	GABA receptor	GO:1902711,GABA-A receptor complex; GO:0045211,postsynaptic membrane; GO:0005230,extracellular ligand-gated ion channel activity; GO:0007214,gamma-aminobutyric acid signaling pathway; GO:0034707,chloride channel complex; GO:0004890,GABA-A receptor activity; GO:0005254,chloride channel activity; GO:0030054,cell junction	--
XLOC_010398	NW_014638420.1	994016	1005213	mRNA	-	K14993 solute carrier family 38 (sodium-coupled neutral amino acid transporter), member 6 | (RefSeq) SLC38A6; solute carrier family 38 member 6 (A)	PREDICTED: probable sodium-coupled neutral amino acid transporter 6 isoform X2 [Manis javanica]	RecName: Full=Sodium-coupled neutral amino acid transporter 5; AltName: Full=Solute carrier family 38 member 5; AltName: Full=System N transporter 2;	SubName: Full=Solute carrier family 38 member 6 {ECO:0000313|Ensembl:ENSECAP00000032161};	Amino acid transporter protein	GO:0015187,glycine transmembrane transporter activity; GO:0005887,integral component of plasma membrane	--
XLOC_011183	NW_014638515.1	175715	176448	lncRNA	.	--	--	--	--	--	--	--
XLOC_007474	NW_014638180.1	1487886	1495923	lncRNA	-	--	--	--	--	--	--	--
XLOC_006721	NW_014638132.1	88042	88778	lncRNA	-	--	--	--	--	--	--	--
XLOC_004848	NW_014638014.1	1551377	1567617	mRNA	-	--	PREDICTED: uncharacterized protein LOC104986204 [Bison bison bison]	--	--	--	--	--
XLOC_000620	NW_014636837.1	111349	120777	mRNA	-	K17523 chitinase-3-like protein 1/2 | (RefSeq) CHI3L1; chitinase 3 like 1 (A)	chitinase 3-like 1 variant, partial [Homo sapiens]	RecName: Full=Chitinase-3-like protein 1; AltName: Full=38 kDa heparin-binding glycoprotein; AltName: Full=Signal-processing protein; AltName: Full=gp38k; Flags: Precursor;	SubName: Full=myosin-binding protein H {ECO:0000313|RefSeq:XP_019774184.1};	Chitinase	GO:0030324,lung development; GO:0005783,endoplasmic reticulum; GO:0072606,interleukin-8 secretion; GO:0030246,carbohydrate binding; GO:0010800,positive regulation of peptidyl-threonine phosphorylation; GO:0045766,positive regulation of angiogenesis; GO:0051897,positive regulation of protein kinase B signaling; GO:0005737,cytoplasm; GO:0005615,extracellular space; GO:0007250,activation of NF-kappa…	--
XLOC_009526	NW_014638329.1	466950	470985	lncRNA	-	--	--	--	--	--	--	--
XLOC_010034	NW_014638378.1	835172	835569	mRNA	.	K17338 receptor expression-enhancing protein 1/2/3/4 | (RefSeq) REEP4; receptor accessory protein 4 (A)	PREDICTED: receptor expression-enhancing protein 4 isoform X2 [Balaenoptera acutorostrata scammoni]	--	RecName: Full=Receptor expression-enhancing protein {ECO:0000256|RuleBase:RU362006};	--	--	--
XLOC_009385	NW_014638320.1	10545	10776	mRNA	.	--	--	--	SubName: Full=Bcl-2-binding component 3-like {ECO:0000313|EMBL:HCZ73758.1}; Flags: Fragment;	--	--	--
XLOC_003158	NW_014637799.1	2833912	2834433	lncRNA	+	--	--	--	--	--	--	--
XLOC_008756	NW_014638270.1	3508046	3508357	mRNA	.	--	--	--	--	--	--	--
XLOC_001568	NW_014637103.1	888137	889631	lncRNA	.	--	--	--	--	--	--	--
XLOC_009517	NW_014638329.1	880851	890594	mRNA	+	--	--	--	--	--	--	--
XLOC_006260	NW_014638100.1	1987769	1988112	lncRNA	.	--	--	--	--	--	--	--
XLOC_004969	NW_014638022.1	2611875	2612261	mRNA	.	--	hypothetical protein [Ailuropoda melanoleuca]	RecName: Full=LINE-1 reverse transcriptase homolog; EC=2.7.7.49;	SubName: Full=Uncharacterized protein {ECO:0000313|Ensembl:ENSECAP00000012179};	--	GO:0003964,RNA-directed DNA polymerase activity; GO:0046872,metal ion binding	--
XLOC_012942	NW_014638795.1	2651	15261	mRNA	-	--	--	--	--	--	--	--
XLOC_003584	NW_014637954.1	3069407	3069752	lncRNA	.	--	--	--	--	--	--	--
XLOC_002396	NW_014637455.1	35880	36627	mRNA	.	--	--	--	SubName: Full=Uncharacterized protein {ECO:0000313|Ensembl:ENSECAP00000037584};	--	--	--
XLOC_006588	NW_014638125.1	2878648	2881071	lncRNA	+	--	--	--	--	--	--	--
XLOC_012094	NW_014638658.1	1740387	1760422	mRNA	-	K07844 RASD family, member 2 | (RefSeq) RASD2; RASD family member 2 (A)	PREDICTED: GTP-binding protein Rhes, partial [Macaca nemestrina]	RecName: Full=GTP-binding protein Di-Ras2; AltName: Full=Distinct subgroup of the Ras family member 2; Flags: Precursor;	SubName: Full=GTP-binding protein Rhes {ECO:0000313|EMBL:ELV09955.1};	Ras-related GTPase	GO:0005886,plasma membrane; GO:0003924,GTPase activity; GO:0007165,signal transduction; GO:0005525,GTP binding	--
XLOC_006624	NW_014638125.1	2878648	2881071	lncRNA	-	--	--	--	--	--	--	--
XLOC_006085	NW_014638091.1	1715511	1730296	mRNA	-	--	--	--	--	--	--	--
XLOC_007702	NW_014638195.1	1486749	1491201	mRNA	+	--	--	--	--	--	--	--
XLOC_011072	NW_014638503.1	3413072	3418589	mRNA	+	K14972 PAX-interacting protein 1 | (RefSeq) PAXIP1; PAX-interacting protein 1 isoform X1 (A)	PAX-interacting protein 1 isoform X2 [Equus caballus]	RecName: Full=PAX-interacting protein 1; AltName: Full=PAX transactivation activation domain-interacting protein;	SubName: Full=PAX interacting protein 1 {ECO:0000313|Ensembl:ENSECAP00000025162};	Signaling protein SWIFT and related BRCT domain proteins	GO:0006310,DNA recombination; GO:0006281,DNA repair; GO:0006355,regulation of transcription, DNA-templated; GO:0006351,transcription, DNA-templated; GO:0016363,nuclear matrix; GO:0005694,chromosome	--
XLOC_003579	NW_014637954.1	1082365	1093658	mRNA	-	--	--	--	--	--	--	--
XLOC_001674	NW_014637155.1	1390	5283	mRNA	.	--	putative p150 [Homo sapiens]	RecName: Full=LINE-1 reverse transcriptase homolog; EC=2.7.7.49;	SubName: Full=Uncharacterized protein {ECO:0000313|Ensembl:ENSMMUP00000042102};	--	GO:0003964,RNA-directed DNA polymerase activity; GO:0046872,metal ion binding	--
XLOC_007240	NW_014638159.1	160894	161425	lncRNA	-	--	--	--	--	--	--	--
XLOC_008981	NW_014638281.1	5829922	5832588	mRNA	-	K18586 ubiquinone biosynthesis protein COQ4 | (RefSeq) ubiquinone biosynthesis protein COQ4 homolog, mitochondrial (A)	DNA repair protein SWI5 homolog [Otolemur garnettii]	--	SubName: Full=SWI5 homologous recombination repair protein {ECO:0000313|Ensembl:ENSECAP00000045243};	--	--	Swi5
XLOC_005250	NW_014638036.1	14662738	14666898	mRNA	+	K23437 cytosolic carboxypeptidase protein 2/3 [EC:3.4.17.-] | (RefSeq) cytosolic carboxypeptidase 2-like (A)	NADPH:adrenodoxin oxidoreductase, mitochondrial isoform X4 [Equus caballus]	--	SubName: Full=Chromosome 13 C16orf89 homolog {ECO:0000313|Ensembl:ENSECAP00000042584};	--	--	--
XLOC_005884	NW_014638075.1	814436	817645	mRNA	.	--	PREDICTED: neutral and basic amino acid transport protein rBAT isoform X2 [Equus przewalskii]	--	SubName: Full=Uncharacterized protein {ECO:0000313|Ensembl:ENSECAP00000037584};	--	--	--
XLOC_000974	NW_014636940.1	77954	81861	mRNA	-	--	--	--	--	--	--	--
XLOC_000068	NW_014636647.1	7898054	7901835	mRNA	-	--	--	--	SubName: Full=Uncharacterized protein {ECO:0000313|EMBL:HCZ69270.1};	--	--	--
XLOC_011574	NW_014638576.1	235752	236554	lncRNA	.	--	--	--	--	--	--	--
XLOC_004739	NW_014638013.1	1465794	1467075	lncRNA	+	--	--	--	--	--	--	--
XLOC_010309	NW_014638408.1	436721	442241	lncRNA	-	--	--	--	--	--	--	--
XLOC_008588	NW_014638258.1	12929057	12929686	mRNA	.	K00286 pyrroline-5-carboxylate reductase [EC:1.5.1.2] | (RefSeq) pyrroline-5-carboxylate reductase 2-like (A)	pyrroline-5-carboxylate reductase 2 [Pteropus vampyrus]	RecName: Full=Pyrroline-5-carboxylate reductase 2; Short=P5C reductase 2; Short=P5CR 2; EC=1.5.1.2;	SubName: Full=Uncharacterized protein {ECO:0000313|Ensembl:ENSECAP00000023840};	Pyrroline-5-carboxylate reductase	GO:0055129,L-proline biosynthetic process; GO:0034599,cellular response to oxidative stress; GO:0005739,mitochondrion; GO:0004735,pyrroline-5-carboxylate reductase activity; GO:0006561,proline biosynthetic process	--
XLOC_008624	NW_014638259.1	672339	677320	lncRNA	-	--	--	--	--	--	--	--
XLOC_004779	NW_014638013.1	1609227	1609898	lncRNA	-	--	--	--	--	--	--	--
XLOC_001404	NW_014637091.1	1787111	1788349	lncRNA	+	--	--	--	--	--	--	--
XLOC_001271	NW_014637036.1	4486766	4488180	lncRNA	+	--	--	--	--	--	--	--
XLOC_001578	NW_014637114.1	636778	642852	mRNA	+	K16538 progesterone-induced-blocking factor 1 | (RefSeq) PIBF1; progesterone-induced-blocking factor 1 isoform X1 (A)	uncharacterized protein LOC111774057 [Equus caballus]	--	SubName: Full=Solute carrier family 38 member 9 {ECO:0000313|Ensembl:ENSECAP00000023209};	--	--	--
XLOC_008214	NW_014638246.1	989363	991057	mRNA	.	--	hypothetical protein M91_18560, partial [Bos mutus]	RecName: Full=LINE-1 reverse transcriptase homolog; EC=2.7.7.49;	SubName: Full=Uncharacterized protein {ECO:0000313|EMBL:ELR55211.1}; Flags: Fragment;	--	GO:0003964,RNA-directed DNA polymerase activity; GO:0046872,metal ion binding	--
XLOC_010089	NW_014638384.1	956279	966713	mRNA	-	--	--	--	--	--	--	--
XLOC_011953	NW_014638636.1	4748604	4749356	mRNA	.	--	--	--	--	--	--	Integrase Zinc binding domain
XLOC_006387	NW_014638108.1	71759	104090	lncRNA	-	--	--	--	--	--	--	--
XLOC_001972	NW_014637234.1	3068954	3071929	lncRNA	-	--	--	--	--	--	--	--
XLOC_005824	NW_014638070.1	261411	263675	mRNA	-	--	--	--	--	--	--	--
XLOC_007552	NW_014638181.1	5361575	5371326	mRNA	-	--	--	--	--	--	--	--
XLOC_001971	NW_014637234.1	3062936	3067489	mRNA	-	--	--	--	SubName: Full=Uncharacterized protein {ECO:0000313|Ensembl:ENSGGOP00000049801};	--	--	--
XLOC_011408	NW_014638551.1	364432	368686	mRNA	-	--	--	--	--	--	--	--
XLOC_003615	NW_014637955.1	1706112	1713551	mRNA	+	K08876 SCY1-like protein 1 | (RefSeq) SCYL1; SCY1 like pseudokinase 1 (A)	PREDICTED: N-terminal kinase-like protein [Fukomys damarensis]	RecName: Full=N-terminal kinase-like protein; AltName: Full=SCY1-like protein 1;	SubName: Full=Uncharacterized protein {ECO:0000313|Ensembl:ENSCANP00000038998};	Protein kinase	GO:0005794,Golgi apparatus; GO:0006890,retrograde vesicle-mediated transport, Golgi to ER; GO:0005793,endoplasmic reticulum-Golgi intermediate compartment; GO:0005801,cis-Golgi network; GO:0005815,microtubule organizing center; GO:0004672,protein kinase activity; GO:0005524,ATP binding	--
XLOC_002509	NW_014637488.1	985952	991345	mRNA	-	K20284 Rab GTPase-activating protein 1 | (RefSeq) RABGAP1; RAB GTPase activating protein 1 (A)	rab GTPase-activating protein 1 isoform X5 [Equus caballus]	RecName: Full=Rab GTPase-activating protein 1; AltName: Full=GAP and centrosome-associated protein; AltName: Full=Rab6 GTPase-activating protein GAPCenA;	SubName: Full=RAB GTPase activating protein 1 {ECO:0000313|Ensembl:ENSECAP00000016087};	Rab6 GTPase activator GAPCenA and related TBC domain proteins	GO:0005829,cytosol; GO:0005096,GTPase activator activity; GO:0007049,cell cycle; GO:0005815,microtubule organizing center	--
XLOC_001145	NW_014636982.1	27297	28399	lncRNA	-	--	--	--	--	--	--	--
XLOC_008528	NW_014638258.1	11249986	11381352	mRNA	+	K22257 mitochondria-eating protein | (RefSeq) SPATA18; mitochondria-eating protein (A)	Spermatogenesis-associated protein 18 [Heterocephalus glaber]	RecName: Full=Mitochondria-eating protein; AltName: Full=Spermatogenesis-associated protein 18;	SubName: Full=Uncharacterized protein {ECO:0000313|EMBL:TEA42151.1}; Flags: Fragment;	--	GO:0005737,cytoplasm; GO:0043231,intracellular membrane-bounded organelle; GO:0006974,cellular response to DNA damage stimulus; GO:0005741,mitochondrial outer membrane; GO:0035695,mitophagy by induced vacuole formation; GO:0035694,mitochondrial protein catabolic process	--
XLOC_008837	NW_014638278.1	1206018	1208448	lncRNA	+	--	--	--	--	--	--	--
XLOC_009307	NW_014638313.1	1000999	1003320	mRNA	.	K10517 zinc finger and BTB domain-containing protein 46 | (RefSeq) zinc finger and BTB domain-containing protein 46-like (A)	50.26377]	RecName: Full=LINE-1 reverse transcriptase homolog; EC=2.7.7.49;	SubName: Full=Uncharacterized protein {ECO:0000313|Ensembl:ENSCHIP00000004205};	--	GO:0003964,RNA-directed DNA polymerase activity; GO:0046872,metal ion binding	--
XLOC_000402	NW_014636759.1	7404634	7428592	lncRNA	+	--	--	--	--	--	--	--
XLOC_001455	NW_014637091.1	3036401	3039880	mRNA	.	K05906 prenylcysteine oxidase / farnesylcysteine lyase [EC:1.8.3.5 1.8.3.6] | (RefSeq) PCYOX1; prenylcysteine oxidase 1 (A)	PREDICTED: prenylcysteine oxidase 1 [Ursus maritimus]	--	SubName: Full=prenylcysteine oxidase 1 {ECO:0000313|RefSeq:XP_008698698.1};	--	--	--
XLOC_009552	NW_014638330.1	1090556	1106850	mRNA	+	K09228 KRAB domain-containing zinc finger protein | (RefSeq) zinc finger protein 420-like (A)	PREDICTED: LOW QUALITY PROTEIN: zinc finger protein 584 [Ceratotherium simum simum]	RecName: Full=LINE-1 reverse transcriptase homolog; EC=2.7.7.49;	SubName: Full=Uncharacterized protein {ECO:0000313|Ensembl:ENSECAP00000017447};	FOG: Zn-finger	GO:0003964,RNA-directed DNA polymerase activity; GO:0046872,metal ion binding	--
XLOC_006225	NW_014638098.1	2181543	2181804	lncRNA	.	--	--	--	--	--	--	--
XLOC_000738	NW_014636870.1	17266	20176	mRNA	.	K16538 progesterone-induced-blocking factor 1 | (RefSeq) PIBF1; progesterone-induced-blocking factor 1 isoform X1 (A)	unnamed protein product [Homo sapiens]	RecName: Full=RUN domain-containing protein 3B;	SubName: Full=RUN domain-containing protein 3B {ECO:0000313|RefSeq:XP_019784447.1};	RUN domain-containing protein	--	--
XLOC_002900	NW_014637721.1	3575056	3575785	lncRNA	.	--	--	--	--	--	--	--
XLOC_000572	NW_014636812.1	113214	114879	lncRNA	.	--	--	--	--	--	--	--
XLOC_009001	NW_014638281.1	6143419	6143820	lncRNA	.	--	--	--	--	--	--	--
XLOC_002347	NW_014637444.1	284220	291497	lncRNA	+	--	--	--	--	--	--	--
XLOC_012945	NW_014638796.1	291920	292702	lncRNA	.	--	--	--	--	--	--	--
XLOC_002683	NW_014637588.1	3775032	3778767	mRNA	-	--	--	--	--	--	--	--
XLOC_011194	NW_014638522.1	583263	588073	mRNA	+	--	--	--	SubName: Full=Uncharacterized protein {ECO:0000313|EMBL:HDB49186.1};	--	--	--
XLOC_003093	NW_014637756.1	1227585	1229466	mRNA	.	--	hypothetical protein EGM_19048, partial [Macaca fascicularis]	RecName: Full=LINE-1 reverse transcriptase homolog; EC=2.7.7.49;	SubName: Full=Uncharacterized protein {ECO:0000313|EMBL:VFV43912.1}; Flags: Fragment;	--	GO:0003964,RNA-directed DNA polymerase activity; GO:0046872,metal ion binding	--
XLOC_010391	NW_014638419.1	775585	776691	mRNA	.	K06838 slit 1 | (RefSeq) SLIT1; slit guidance ligand 1 (A)	Slit like protein 1 protein [Fukomys damarensis]	--	SubName: Full=Slit like protein 1 protein {ECO:0000313|EMBL:ELK00875.1};	Extracellular matrix protein slit, contains leucine-rich and EGF-like repeats	GO:0005576,extracellular region	--
XLOC_006014	NW_014638087.1	1276837	1284583	mRNA	-	--	--	--	--	--	--	--
XLOC_011731	NW_014638603.1	5783393	5790534	lncRNA	+	--	--	--	--	--	--	--
XLOC_010402	NW_014638421.1	609131	618262	mRNA	-	--	--	--	--	--	--	--
XLOC_000499	NW_014636790.1	80983	81659	lncRNA	.	--	--	--	--	--	--	--
XLOC_006022	NW_014638088.1	1248118	1259445	lncRNA	-	--	--	--	--	--	--	--
XLOC_008070	NW_014638233.1	1292667	1292961	lncRNA	.	--	--	--	--	--	--	--
XLOC_005828	NW_014638070.1	1696967	1697234	mRNA	-	--	--	--	--	--	--	Spermatid maturation protein 1
XLOC_006492	NW_014638114.1	3180217	3187836	lncRNA	-	--	--	--	--	--	--	--
XLOC_007861	NW_014638212.1	817150	817463	mRNA	.	--	ubiquitin-conjugating enzyme E2 C isoform X1 [Felis catus]	--	--	--	--	--
XLOC_006898	NW_014638139.1	1798353	1799394	mRNA	.	--	--	--	--	--	--	--
XLOC_001300	NW_014637047.1	1524711	1546686	lncRNA	-	--	--	--	--	--	--	--
XLOC_001965	NW_014637234.1	916898	917450	lncRNA	-	--	--	--	--	--	--	--
XLOC_005091	NW_014638028.1	2485120	2491916	lncRNA	-	--	--	--	--	--	--	--
XLOC_009820	NW_014638357.1	868872	870467	mRNA	.	K17495 CUB and sushi domain-containing protein | (RefSeq) CUB and sushi domain-containing protein 1-like (A)	50.26377]	RecName: Full=LINE-1 reverse transcriptase homolog; EC=2.7.7.49;	SubName: Full=Uncharacterized protein {ECO:0000313|Ensembl:ENSECAP00000042921};	FOG: Reverse transcriptase	GO:0003964,RNA-directed DNA polymerase activity; GO:0046872,metal ion binding	Reverse transcriptase (RNA-dependent DNA polymerase)
XLOC_001113	NW_014636980.1	8978519	8984967	mRNA	-	--	--	--	--	--	--	--
XLOC_009754	NW_014638347.1	4244914	4247301	lncRNA	-	--	--	--	--	--	--	--
XLOC_001061	NW_014636975.1	27504	62521	mRNA	+	--	proline-rich protein 2-like [Canis lupus familiaris]	--	--	--	--	--
XLOC_004445	NW_014637993.1	871156	871755	lncRNA	.	--	--	--	--	--	--	--
XLOC_012415	NW_014638702.1	8810075	8810927	lncRNA	-	--	--	--	--	--	--	--
XLOC_009819	NW_014638356.1	877761	878814	mRNA	.	--	PREDICTED: sperm-associated antigen 16 protein-like isoform X4 [Equus asinus]	--	SubName: Full=Solute carrier family 38 member 9 {ECO:0000313|Ensembl:ENSECAP00000023209};	--	--	--
XLOC_003721	NW_014637955.1	2934633	2937397	lncRNA	.	--	--	--	--	--	--	--
XLOC_012759	NW_014638747.1	5090046	5090265	lncRNA	.	--	--	--	--	--	--	--
XLOC_002741	NW_014637631.1	1	1268	lncRNA	.	--	--	--	--	--	--	--
XLOC_008925	NW_014638281.1	7184968	7193334	mRNA	+	--	--	--	--	--	--	--
XLOC_009216	NW_014638303.1	3114949	3116308	mRNA	-	--	--	--	--	--	--	--
XLOC_000873	NW_014636893.1	2993301	2993826	lncRNA	.	--	--	--	--	--	--	--
XLOC_001032	NW_014636958.1	3887285	3888210	mRNA	-	K09269 transcription factor SOX5/6/13 (SOX group D) | (RefSeq) SOX13; SRY-box 13 (A)	transcription factor SOX-13 isoform X2 [Equus caballus]	--	SubName: Full=SRY-box 13 {ECO:0000313|Ensembl:ENSECAP00000010234};	HMG-box transcription factor SOX5	GO:0005654,nucleoplasm; GO:0006355,regulation of transcription, DNA-templated; GO:0000977,RNA polymerase II regulatory region sequence-specific DNA binding; GO:0045586,regulation of gamma-delta T cell differentiation	--
XLOC_003444	NW_014637946.1	1281586	1283070	mRNA	.	K01874 methionyl-tRNA synthetase [EC:6.1.1.10] | (RefSeq) MARS; methionyl-tRNA synthetase (A)	MARS [Cervus elaphus hippelaphus]	RecName: Full=Methionine--tRNA ligase, cytoplasmic; EC=6.1.1.10 {ECO:0000250|UniProtKB:P56192}; AltName: Full=Methionyl-tRNA synthetase; Short=MetRS;	SubName: Full=MARS {ECO:0000313|EMBL:OWK16969.1};	Methionyl-tRNA synthetase	GO:0004825,methionine-tRNA ligase activity; GO:0017101,aminoacyl-tRNA synthetase multienzyme complex; GO:0000049,tRNA binding; GO:0006431,methionyl-tRNA aminoacylation; GO:0005829,cytosol; GO:0006418,tRNA aminoacylation for protein translation; GO:0005524,ATP binding	tRNA synthetases class I (M)
XLOC_012648	NW_014638728.1	340224	353101	lncRNA	+	--	--	--	--	--	--	--
XLOC_001597	NW_014637114.1	3589987	3591966	lncRNA	.	--	--	--	--	--	--	--
XLOC_003877	NW_014637966.1	12195	13561	mRNA	+	--	--	--	SubName: Full=Solute carrier family 38 member 9 {ECO:0000313|Ensembl:ENSECAP00000036175};	--	--	--
XLOC_011337	NW_014638542.1	1135	1426	lncRNA	.	--	--	--	--	--	--	--
XLOC_003282	NW_014637864.1	2270511	2270775	lncRNA	.	--	--	--	--	--	--	--
XLOC_007831	NW_014638211.1	1478376	1479175	mRNA	-	K06238 collagen, type VI, alpha | (RefSeq) COL6A2; collagen type VI alpha 2 chain (A)	collagen alpha-2(VI) chain isoform X3 [Equus caballus]	--	SubName: Full=Collagen type VI alpha 2 chain {ECO:0000313|Ensembl:ENSECAP00000017260};	Collagens (type IV and type XIII), and related proteins	GO:0043234,NA; GO:0070208,protein heterotrimerization; GO:0042383,sarcolemma; GO:0005615,extracellular space; GO:0005578,NA	--
XLOC_010210	NW_014638398.1	10265	18279	mRNA	-	--	--	--	SubName: Full=Uncharacterized protein {ECO:0000313|EMBL:HCZ64412.1};	--	--	--
XLOC_002045	NW_014637278.1	1045627	1045847	mRNA	.	--	hypothetical protein M91_16134, partial [Bos mutus]	--	SubName: Full=Uncharacterized protein {ECO:0000313|Ensembl:ENSECAP00000034964};	--	--	--
XLOC_012676	NW_014638731.1	51477	52034	lncRNA	.	--	--	--	--	--	--	--
XLOC_003722	NW_014637955.1	3067834	3068859	lncRNA	.	--	--	--	--	--	--	--
XLOC_006907	NW_014638140.1	974383	1005599	mRNA	-	--	--	--	--	--	--	Hepatocyte nuclear factor 1 (HNF-1), beta isoform C terminus
XLOC_008785	NW_014638275.1	658826	664259	mRNA	+	K22940 protein YIPF1/2 | (RefSeq) YIPF1; Yip1 domain family member 1 (A)	PREDICTED: protein YIPF1 isoform X1 [Equus asinus]	--	SubName: Full=Chromosome 13 C16orf89 homolog {ECO:0000313|Ensembl:ENSECAP00000042584};	--	--	--
XLOC_008101	NW_014638236.1	7608235	7613731	lncRNA	-	--	--	--	--	--	--	--
XLOC_012119	NW_014638659.1	446195	453072	lncRNA	+	--	--	--	--	--	--	--
XLOC_010350	NW_014638413.1	879901	881575	lncRNA	.	--	--	--	--	--	--	--
XLOC_001668	NW_014637147.1	3451730	3452180	lncRNA	.	--	--	--	--	--	--	--
XLOC_010696	NW_014638447.1	2302898	2304724	lncRNA	-	--	--	--	--	--	--	--
XLOC_010242	NW_014638402.1	355197	356768	mRNA	.	--	--	--	--	--	--	--
XLOC_002662	NW_014637566.1	2053121	2054259	lncRNA	-	--	--	--	--	--	--	--
XLOC_000822	NW_014636893.1	3605910	3608433	mRNA	+	K03331 L-xylulose reductase [EC:1.1.1.10] | (RefSeq) DCXR; L-xylulose reductase (A)	uncharacterized protein LOC102160997 [Sus scrofa]	RecName: Full=L-xylulose reductase; Short=XR; EC=1.1.1.10; AltName: Full=Dicarbonyl/L-xylulose reductase;	SubName: Full=Uncharacterized protein {ECO:0000313|EMBL:VCW85327.1}; Flags: Fragment;	Diacetyl reductase/L-xylulose reductase	GO:0042732,D-xylose metabolic process; GO:0006739,NADP metabolic process; GO:0051289,protein homotetramerization; GO:0005997,xylulose metabolic process; GO:0016020,membrane; GO:0005902,microvillus; GO:0005881,cytoplasmic microtubule; GO:0016655,oxidoreductase activity, acting on NAD(P)H, quinone or similar compound as acceptor; GO:0050038,L-xylulose reductase (NADP+) activity; GO:0005903,brush bo…	--
XLOC_011577	NW_014638577.1	309885	311569	mRNA	+	--	--	--	SubName: Full=Cell division cycle 40 {ECO:0000313|Ensembl:ENSECAP00000022112};	--	GO:0071013,catalytic step 2 spliceosome; GO:0000398,mRNA splicing, via spliceosome	--
XLOC_001364	NW_014637080.1	3223974	3227413	mRNA	+	K23437 cytosolic carboxypeptidase protein 2/3 [EC:3.4.17.-] | (RefSeq) cytosolic carboxypeptidase 2-like (A)	PREDICTED: sperm-associated antigen 16 protein-like isoform X4 [Equus asinus]	--	--	--	--	--
XLOC_005463	NW_014638047.1	1289171	1289434	lncRNA	.	--	--	--	--	--	--	--
XLOC_006004	NW_014638087.1	121231	122765	lncRNA	+	--	--	--	--	--	--	--
XLOC_012144	NW_014638667.1	465311	467850	mRNA	-	--	--	--	--	--	--	--
XLOC_012561	NW_014638717.1	83475	86591	mRNA	-	--	--	--	--	--	--	--
XLOC_001110	NW_014636980.1	7666427	7670738	lncRNA	-	--	--	--	--	--	--	--
XLOC_010818	NW_014638463.1	259930	289965	mRNA	-	--	--	--	--	--	--	--
XLOC_003008	NW_014637754.1	4060601	4073487	mRNA	-	--	--	--	--	Chromodomain-helicase DNA-binding protein	--	--
XLOC_010241	NW_014638402.1	282008	282236	lncRNA	.	--	--	--	--	--	--	--
XLOC_007215	NW_014638158.1	1130375	1134371	mRNA	+	--	--	--	--	--	--	Astrotactin-2 C-terminal beta-hairpin domain
XLOC_010067	NW_014638381.1	1912517	1914810	mRNA	-	--	forkhead box protein O6-like protein [Cricetulus griseus]	--	SubName: Full=Heterogeneous nuclear ribonucleoprotein H3 {ECO:0000313|EMBL:HDA25920.1}; Flags: Fragment;	--	--	--
XLOC_012675	NW_014638731.1	48192	50319	lncRNA	-	--	--	--	--	--	--	--
XLOC_002046	NW_014637285.1	1	3861	mRNA	+	--	--	--	SubName: Full=Uncharacterized protein {ECO:0000313|Ensembl:ENSSSCP00000059521};	--	--	--
XLOC_008343	NW_014638250.1	441327	445014	mRNA	.	K19464 pleckstrin homology domain-containing family G member 5 | (RefSeq) hypothetical protein (A)	Xin actin-binding repeat-containing protein 1 [Cricetulus griseus]	--	SubName: Full=Uncharacterized protein {ECO:0000313|EMBL:VCX40191.1}; Flags: Fragment;	--	--	--
XLOC_004861	NW_014638014.1	4348125	4349794	mRNA	-	--	--	--	--	--	--	--
XLOC_005827	NW_014638070.1	900111	901170	lncRNA	-	--	--	--	--	--	--	--
XLOC_008874	NW_014638281.1	231956	236998	mRNA	+	--	--	--	--	--	--	--
XLOC_009530	NW_014638329.1	707087	711191	mRNA	-	K22808 KN motif and ankyrin repeat domain-containing protein | (RefSeq) KANK2; KN motif and ankyrin repeat domains 2 (A)	KN motif and ankyrin repeat domain-containing protein 2 isoform X1 [Odocoileus virginianus texanus]	RecName: Full=KN motif and ankyrin repeat domain-containing protein 2; AltName: Full=Ankyrin repeat domain-containing protein 25;	SubName: Full=KN motif and ankyrin repeat domain-containing protein 2 isoform 1 {ECO:0000313|EMBL:HCZ90564.1};	Ankyrin repeat protein	GO:0005737,cytoplasm; GO:0008285,negative regulation of cell proliferation; GO:0033147,negative regulation of intracellular estrogen receptor signaling pathway; GO:2000134,negative regulation of G1/S transition of mitotic cell cycle; GO:0000122,negative regulation of transcription by RNA polymerase II; GO:0006915,apoptotic process; GO:0005739,mitochondrion; GO:0070563,negative regulation of vitam…	--
XLOC_003419	NW_014637946.1	118975	121030	lncRNA	-	--	--	--	--	--	--	--
XLOC_001197	NW_014636992.1	3790694	3792804	lncRNA	.	--	--	--	--	--	--	--
XLOC_005971	NW_014638081.1	198881	199437	lncRNA	.	--	--	--	--	--	--	--
XLOC_001659	NW_014637147.1	4064237	4068479	mRNA	+	K10798 poly [ADP-ribose] polymerase [EC:2.4.2.30] | (RefSeq) poly [ADP-ribose] polymerase 4-like (A)	hypothetical protein M91_07595, partial [Bos mutus]	RecName: Full=LINE-1 reverse transcriptase homolog; EC=2.7.7.49;	SubName: Full=Uncharacterized protein {ECO:0000313|Ensembl:ENSECAP00000039562};	FOG: Reverse transcriptase	GO:0003964,RNA-directed DNA polymerase activity; GO:0046872,metal ion binding	--
XLOC_009570	NW_014638330.1	130370	131920	lncRNA	.	--	--	--	--	--	--	--
XLOC_006312	NW_014638103.1	4292424	4295949	mRNA	+	--	PREDICTED: WD repeat-containing protein 25 [Equus asinus]	--	SubName: Full=WD repeat domain 25 {ECO:0000313|Ensembl:ENSECAP00000008120};	--	--	--
XLOC_004446	NW_014637993.1	875445	877764	mRNA	.	--	PREDICTED: general receptor for phosphoinositides 1-associated scaffold protein [Equus asinus]	--	--	--	--	--
XLOC_005720	NW_014638067.1	1286583	1287244	lncRNA	+	--	--	--	--	--	--	--
XLOC_010457	NW_014638425.1	4861682	4861995	lncRNA	.	K10408 dynein heavy chain, axonemal | (RefSeq) ASB14; ankyrin repeat and SOCS box containing 14 (A)	PREDICTED: ankyrin repeat and SOCS box protein 14 [Gorilla gorilla gorilla]	--	SubName: Full=ankyrin repeat and SOCS box protein 14 isoform X1 {ECO:0000313|RefSeq:XP_028334539.1, ECO:0000313|RefSeq:XP_028334540.1};	FOG: Ankyrin repeat	--	--
XLOC_011209	NW_014638525.1	1887906	1890235	mRNA	+	--	hypothetical protein M91_19605 [Bos mutus]	RecName: Full=LINE-1 reverse transcriptase homolog; EC=2.7.7.49;	SubName: Full=Uncharacterized protein {ECO:0000313|Ensembl:ENSGGOP00000049801};	--	GO:0003964,RNA-directed DNA polymerase activity; GO:0046872,metal ion binding	--
XLOC_007728	NW_014638200.1	526869	527402	lncRNA	-	--	--	--	--	--	--	--
XLOC_004872	NW_014638015.1	19094	22369	mRNA	+	--	--	--	SubName: Full=Uncharacterized protein {ECO:0000313|Ensembl:ENSECAP00000025856};	--	--	--
XLOC_010591	NW_014638436.1	3152210	3169221	lncRNA	-	--	--	--	--	--	--	--
XLOC_000371	NW_014636741.1	90197	92050	mRNA	+	K17461 reversion-inducing-cysteine-rich protein with kazal motifs | (RefSeq) RECK; reversion inducing cysteine rich protein with kazal motifs (A)	PREDICTED: LOW QUALITY PROTEIN: reversion-inducing cysteine-rich protein with Kazal motifs [Equus przewalskii]	--	--	--	--	--
XLOC_007895	NW_014638217.1	400278	405436	lncRNA	-	--	--	--	--	--	--	--
XLOC_011338	NW_014638543.1	491868	499467	lncRNA	+	--	--	--	--	--	--	--
XLOC_005762	NW_014638069.1	505489	514063	mRNA	+	--	PREDICTED: uncharacterized protein LOC103552980 [Equus przewalskii]	--	SubName: Full=Adrenoceptor beta 2 {ECO:0000313|Ensembl:ENSECAP00000043383};	--	--	--
XLOC_004871	NW_014638014.1	7462327	7464095	lncRNA	.	--	--	--	--	--	--	--
XLOC_006699	NW_014638130.1	630162	636705	mRNA	.	--	transmembrane protein 116 isoform X3 [Equus caballus]	--	SubName: Full=Uncharacterized protein {ECO:0000313|Ensembl:ENSECAP00000040144};	--	--	--
XLOC_005568	NW_014638055.1	1327487	1343477	mRNA	+	K09322 homeobox protein MOX | (RefSeq) MEOX2; homeobox protein MOX-2 (A)	PREDICTED: homeobox protein MOX-2 [Propithecus coquereli]	--	SubName: Full=Homeobox protein MOX-2 {ECO:0000313|EMBL:HDA10904.1}; Flags: Fragment;	Transcription factor zerknullt and related HOX domain proteins	--	--
XLOC_001992	NW_014637245.1	2558111	2560885	lncRNA	-	--	--	--	--	--	--	--
XLOC_003846	NW_014637963.1	1565451	1608587	mRNA	+	--	LRRG00135 [Rattus norvegicus]	--	SubName: Full=Sperm-associated antigen 16 protein isoform X18-like {ECO:0000313|EMBL:HDA53524.1};	--	--	--
XLOC_009895	NW_014638367.1	329438	330107	mRNA	.	--	--	--	SubName: Full=Uncharacterized protein {ECO:0000313|Ensembl:ENSECAP00000007098};	--	GO:0030298,receptor signaling protein tyrosine kinase activator activity; GO:0070374,positive regulation of ERK1 and ERK2 cascade; GO:0030971,receptor tyrosine kinase binding; GO:0010976,positive regulation of neuron projection development; GO:0070378,positive regulation of ERK5 cascade	--
XLOC_006157	NW_014638094.1	2130137	2131088	mRNA	+	--	--	--	SubName: Full=Chromosome 13 C16orf89 homolog {ECO:0000313|Ensembl:ENSECAP00000042584};	--	--	--
XLOC_012531	NW_014638714.1	2693270	2693732	lncRNA	+	--	--	--	--	--	--	--
XLOC_008324	NW_014638249.1	28745	29125	mRNA	.	--	--	--	--	--	--	--
XLOC_004626	NW_014638006.1	1955489	1956978	mRNA	+	K23468 calsequestrin 1 | (RefSeq) CASQ1; calsequestrin 1 (A)	PREDICTED: calsequestrin-1 [Panthera pardus]	RecName: Full=Calsequestrin-1; AltName: Full=Aspartactin; AltName: Full=Calsequestrin, skeletal muscle isoform; AltName: Full=Laminin-binding protein; Flags: Precursor;	SubName: Full=Calsequestrin-1 {ECO:0000313|EMBL:HCZ83682.1}; Flags: Fragment;	--	GO:0051258,protein polymerization; GO:0030955,potassium ion binding; GO:0014809,regulation of skeletal muscle contraction by regulation of release of sequestered calcium ion; GO:0000287,magnesium ion binding; GO:0016529,sarcoplasmic reticulum; GO:0051281,positive regulation of release of sequestered calcium ion into cytosol; GO:0033017,sarcoplasmic reticulum membrane; GO:1901341,positive regulati…	Calsequestrin
XLOC_000945	NW_014636936.1	2725344	2729905	mRNA	+	--	--	--	SubName: Full=Uncharacterized protein {ECO:0000313|Ensembl:ENSECAP00000007098};	--	GO:0030298,receptor signaling protein tyrosine kinase activator activity; GO:0070374,positive regulation of ERK1 and ERK2 cascade; GO:0030971,receptor tyrosine kinase binding; GO:0010976,positive regulation of neuron projection development; GO:0070378,positive regulation of ERK5 cascade	--
XLOC_009582	NW_014638332.1	103087	178592	mRNA	+	--	endonuclease/reverse transcriptase [Sus scrofa]	RecName: Full=LINE-1 reverse transcriptase homolog; EC=2.7.7.49;	SubName: Full=Uncharacterized protein {ECO:0000313|Ensembl:ENSECAP00000039416};	--	GO:0003964,RNA-directed DNA polymerase activity; GO:0046872,metal ion binding	Protein of unknown function (DUF4011)
XLOC_000994	NW_014636947.1	345673	345931	lncRNA	.	--	--	--	--	--	--	--
XLOC_012427	NW_014638702.1	9313198	9313703	lncRNA	-	--	--	--	--	--	--	--
XLOC_011048	NW_014638497.1	692981	702030	mRNA	+	--	PREDICTED: endogenous retrovirus group PABLB member 1 Env polyprotein-like [Equus asinus]	--	SubName: Full=Envelope protein syncytin-Car1 {ECO:0000313|EMBL:AEX32781.1};	--	GO:0016021,integral component of membrane; GO:0019031,viral envelope	--
XLOC_009788	NW_014638351.1	1191972	1193854	mRNA	+	--	--	--	--	--	--	--
XLOC_010900	NW_014638480.1	1794884	1814301	mRNA	-	--	--	--	SubName: Full=Synaptotagmin 4 {ECO:0000313|Ensembl:ENSECAP00000015206};	--	GO:0033604,negative regulation of catecholamine secretion; GO:0043231,intracellular membrane-bounded organelle; GO:0016021,integral component of membrane; GO:0006906,vesicle fusion; GO:0048791,calcium ion-regulated exocytosis of neurotransmitter; GO:0019905,syntaxin binding; GO:0005886,plasma membrane; GO:0030276,clathrin binding; GO:1903861,positive regulation of dendrite extension; GO:0098793,p…	--
XLOC_000745	NW_014636871.1	4823831	4824204	lncRNA	.	--	--	--	--	--	--	--
XLOC_009039	NW_014638282.1	256702	258800	mRNA	.	K01112 phosphohistidine phosphatase [EC:3.9.1.3] | (RefSeq) PHPT1; phosphohistidine phosphatase 1 (A)	PHPT1, partial [Cervus elaphus hippelaphus]	RecName: Full=14 kDa phosphohistidine phosphatase; EC=3.9.1.3 {ECO:0000250|UniProtKB:Q9NRX4}; AltName: Full=Phosphohistidine phosphatase 1; Short=PHPT1; AltName: Full=Protein histidine phosphatase; Short=PHP;	SubName: Full=PHPT1 {ECO:0000313|EMBL:OWK10666.1}; Flags: Fragment;	--	GO:2000249,regulation of actin cytoskeleton reorganization; GO:0019855,calcium channel inhibitor activity; GO:0101006,protein histidine phosphatase activity; GO:0005829,cytosol; GO:0051350,negative regulation of lyase activity; GO:0050860,negative regulation of T cell receptor signaling pathway; GO:2000147,positive regulation of cell motility; GO:0035971,peptidyl-histidine dephosphorylation; GO:2…	--
XLOC_012978	NW_014638802.1	1752043	1782573	lncRNA	-	--	--	--	--	--	--	--
XLOC_008063	NW_014638233.1	1232094	1247574	lncRNA	+	--	--	--	--	--	--	--
XLOC_001334	NW_014637069.1	2278842	2281664	lncRNA	+	--	--	--	--	--	--	--
XLOC_012064	NW_014638658.1	1755251	1759474	mRNA	+	--	--	--	--	--	--	--
XLOC_012808	NW_014638767.1	46029	47193	lncRNA	.	--	--	--	--	--	--	--
XLOC_007836	NW_014638211.1	481557	481971	lncRNA	.	--	--	--	--	--	--	--
XLOC_008249	NW_014638247.1	6361734	6365122	lncRNA	-	--	--	--	--	--	--	--
XLOC_007284	NW_014638162.1	976102	983480	lncRNA	-	--	--	--	--	--	--	--
XLOC_002571	NW_014637521.1	3235197	3238611	lncRNA	.	--	--	--	--	--	--	--
XLOC_004847	NW_014638014.1	1496406	1536830	mRNA	-	--	--	--	SubName: Full=Sperm-associated antigen 16 protein isoform X18-like {ECO:0000313|EMBL:HCZ80531.1};	--	--	--
XLOC_002572	NW_014637527.1	1	541	mRNA	.	K15209 snRNA-activating protein complex subunit 2 | (RefSeq) SNAPC2; snRNA-activating protein complex subunit 2 (A)	snRNA-activating protein complex subunit 2 [Equus caballus]	--	SubName: Full=Small nuclear RNA activating complex polypeptide 2 {ECO:0000313|Ensembl:ENSECAP00000008889};	--	GO:0005829,cytosol; GO:0016604,nuclear body	--
XLOC_012553	NW_014638714.1	2320057	2320454	mRNA	.	--	NADPH:adrenodoxin oxidoreductase, mitochondrial isoform X4 [Equus caballus]	--	SubName: Full=Chromosome 13 C16orf89 homolog {ECO:0000313|Ensembl:ENSECAP00000042584};	--	--	--
XLOC_006846	NW_014638137.1	773079	775350	mRNA	-	K01366 cathepsin H [EC:3.4.22.16] | (RefSeq) CTSH; pro-cathepsin H (A)	hypothetical protein, partial [Homo sapiens]	RecName: Full=Pro-cathepsin H; Contains: RecName: Full=Cathepsin H mini chain; Contains: RecName: Full=Cathepsin H; EC=3.4.22.16; Contains: RecName: Full=Cathepsin H heavy chain; Contains: RecName: Full=Cathepsin H light chain; Flags: Precursor;	SubName: Full=Cathepsin H {ECO:0000313|EMBL:CCP75587.1}; Flags: Fragment;	Cysteine proteinase Cathepsin L	GO:0004177,aminopeptidase activity; GO:0004175,endopeptidase activity; GO:2001235,positive regulation of apoptotic signaling pathway; GO:0033619,membrane protein proteolysis; GO:0032526,response to retinoic acid; GO:0010628,positive regulation of gene expression; GO:0036464,cytoplasmic ribonucleoprotein granule; GO:0008234,cysteine-type peptidase activity; GO:0005764,lysosome; GO:0002764,immune r…	--
XLOC_011334	NW_014638541.1	368368	370788	mRNA	.	K20282 GRIP and coiled-coil domain-containing protein 2 | (RefSeq) GCC2; GRIP and coiled-coil domain-containing protein 2 (A)	GRIP and coiled-coil domain-containing protein 2-like [Pteropus vampyrus]	--	SubName: Full=Uncharacterized protein {ECO:0000313|EMBL:PNJ04635.1}; Flags: Fragment;	--	--	--
XLOC_003157	NW_014637799.1	2790640	2796798	mRNA	+	K15101 solute carrier family 25 (mitochondrial ornithine transporter) member 2/15 | (RefSeq) mitochondrial ornithine transporter 1-like (A)	NADPH:adrenodoxin oxidoreductase, mitochondrial isoform X4 [Equus caballus]	--	SubName: Full=Uncharacterized protein {ECO:0000313|Ensembl:ENSECAP00000040144};	--	--	--
XLOC_000885	NW_014636898.1	33842	34614	lncRNA	.	--	--	--	--	--	--	--
XLOC_009724	NW_014638347.1	1481629	1483133	mRNA	+	--	unnamed protein product [Mus musculus]	RecName: Full=LINE-1 reverse transcriptase homolog; EC=2.7.7.49;	SubName: Full=Uncharacterized protein {ECO:0000313|EMBL:VFV20239.1};	--	GO:0003964,RNA-directed DNA polymerase activity; GO:0046872,metal ion binding	--
XLOC_007984	NW_014638225.1	310765	310968	lncRNA	-	--	--	--	--	--	--	--
XLOC_005341	NW_014638038.1	2088002	2088217	mRNA	.	--	LRRGT00194 [Rattus norvegicus]	RecName: Full=LINE-1 reverse transcriptase homolog; EC=2.7.7.49;	SubName: Full=Uncharacterized protein {ECO:0000313|EMBL:HDA87113.1};	--	GO:0003964,RNA-directed DNA polymerase activity; GO:0046872,metal ion binding	--
XLOC_003139	NW_014637799.1	672421	675237	mRNA	+	--	NADPH:adrenodoxin oxidoreductase, mitochondrial isoform X4 [Equus caballus]	--	SubName: Full=ATCAY, caytaxin {ECO:0000313|Ensembl:ENSECAP00000026480};	--	--	--
XLOC_008008	NW_014638226.1	953735	954504	mRNA	.	--	--	--	SubName: Full=Uncharacterized protein {ECO:0000313|Ensembl:ENSECAP00000007098};	--	GO:0030298,receptor signaling protein tyrosine kinase activator activity; GO:0070374,positive regulation of ERK1 and ERK2 cascade; GO:0030971,receptor tyrosine kinase binding; GO:0010976,positive regulation of neuron projection development; GO:0070378,positive regulation of ERK5 cascade	--
XLOC_010372	NW_014638416.1	900356	900828	lncRNA	.	--	--	--	--	--	--	--
XLOC_002499	NW_014637488.1	2203388	2207837	mRNA	+	K08560 steroidogenic factor 1 | (RefSeq) NR5A1; steroidogenic factor 1 (A)	PREDICTED: nuclear receptor subfamily 6 group A member 1 isoform X4 [Equus przewalskii]	RecName: Full=Steroidogenic factor 1; Short=SF-1; Short=STF-1; AltName: Full=Nuclear receptor subfamily 5 group A member 1;	SubName: Full=NR5A1 {ECO:0000313|EMBL:OWK10121.1};	Nuclear hormone receptor betaFTZ-F1	GO:0009755,hormone-mediated signaling pathway; GO:0009888,tissue development; GO:0006351,transcription, DNA-templated; GO:0008289,lipid binding; GO:0008585,female gonad development; GO:0003707,steroid hormone receptor activity; GO:0090575,RNA polymerase II transcription factor complex; GO:0010628,positive regulation of gene expression; GO:0000976,transcription regulatory region sequence-specific …	--
XLOC_011792	NW_014638611.1	155381	157031	mRNA	-	K02649 phosphoinositide-3-kinase regulatory subunit alpha/beta/delta | (RefSeq) PIK3R2; phosphatidylinositol 3-kinase regulatory subunit beta (A)	Phosphatidylinositol 3-kinase regulatory subunit beta [Myotis brandtii]	RecName: Full=Phosphatidylinositol 3-kinase regulatory subunit beta; Short=PI3-kinase regulatory subunit beta; Short=PI3K regulatory subunit beta; Short=PtdIns-3-kinase regulatory subunit beta; AltName: Full=Phosphatidylinositol 3-kinase 85 kDa regulatory subunit beta; Short=PI3-kinase subunit p85-beta; Short=PtdIns-3-kinase regulatory subunit p85-beta;	SubName: Full=Phosphatidylinositol 3-kinase regulatory subunit beta {ECO:0000313|EMBL:EPQ12459.1};	Adaptor for phosphoinositide 3-kinase	GO:0032869,cellular response to insulin stimulus; GO:0005925,focal adhesion; GO:0046935,1-phosphatidylinositol-3-kinase regulator activity; GO:0030833,regulation of actin filament polymerization; GO:0005942,phosphatidylinositol 3-kinase complex; GO:0045785,positive regulation of cell adhesion; GO:0005634,nucleus; GO:0051492,regulation of stress fiber assembly; GO:0036312,phosphatidylinositol 3-ki…	--
XLOC_003226	NW_014637820.1	2220410	2224646	lncRNA	-	--	--	--	--	--	--	--
XLOC_011766	NW_014638609.1	291843	292070	mRNA	.	K16816 patatin-like phospholipase domain-containing protein 2 [EC:3.1.1.3] | (RefSeq) PNPLA2; patatin-like phospholipase domain-containing protein 2 (A)	patatin-like phospholipase domain-containing protein 2, partial [Carlito syrichta]	RecName: Full=Patatin-like phospholipase domain-containing protein 2; EC=3.1.1.3; AltName: Full=Adipose triglyceride lipase;	SubName: Full=patatin-like phospholipase domain-containing protein 2 {ECO:0000313|RefSeq:XP_008048584.1};	Adiponutrin and related vesicular transport proteins; predicted alpha/beta hydrolase	GO:0005737,cytoplasm; GO:0016020,membrane; GO:0004806,triglyceride lipase activity; GO:0016021,integral component of membrane; GO:0005811,lipid droplet; GO:0055088,lipid homeostasis; GO:0010891,negative regulation of sequestering of triglyceride; GO:0019433,triglyceride catabolic process; GO:0005886,plasma membrane; GO:0010898,positive regulation of triglyceride catabolic process	--
XLOC_007518	NW_014638181.1	6655940	6656145	lncRNA	+	--	--	--	--	--	--	--
XLOC_008773	NW_014638273.1	508413	694162	lncRNA	-	--	--	--	--	--	--	--
XLOC_002675	NW_014637577.1	2018696	2019272	lncRNA	.	--	--	--	--	--	--	--
XLOC_003112	NW_014637780.1	1	1102	lncRNA	.	--	--	--	--	--	--	--
XLOC_007257	NW_014638160.1	1289429	1292764	mRNA	+	K10517 zinc finger and BTB domain-containing protein 46 | (RefSeq) ZBTB46; zinc finger and BTB domain-containing protein 46 isoform X1 (A)	hypothetical protein M91_08335 [Bos mutus]	RecName: Full=LINE-1 reverse transcriptase homolog; EC=2.7.7.49;	SubName: Full=Uncharacterized protein {ECO:0000313|Ensembl:ENSECAP00000005410};	--	GO:0003964,RNA-directed DNA polymerase activity; GO:0046872,metal ion binding	--
XLOC_008704	NW_014638266.1	38370	39078	lncRNA	.	--	--	--	--	--	--	--
XLOC_012575	NW_014638721.1	121004	123508	mRNA	+	--	heterogeneous nuclear ribonucleoprotein U-like protein 2 [Cricetulus griseus]	--	SubName: Full=Heterogeneous nuclear ribonucleoprotein U-like protein 2 {ECO:0000313|EMBL:HDB62337.1};	Scaffold/matrix specific factor hnRNP-U/SAF-A, contains SPRY domain	--	--
XLOC_002395	NW_014637455.1	3869985	3870586	lncRNA	-	--	--	--	--	--	--	--
XLOC_007390	NW_014638167.1	382208	383104	lncRNA	.	--	--	--	--	--	--	--
XLOC_011197	NW_014638522.1	592300	593208	lncRNA	.	--	--	--	--	--	--	--
XLOC_006933	NW_014638141.1	1966797	1967717	mRNA	.	--	hypothetical protein M91_06787, partial [Bos mutus]	--	SubName: Full=Uncharacterized protein {ECO:0000313|Ensembl:ENSBTAP00000062553};	--	--	--
XLOC_000175	NW_014636660.1	286801	290691	mRNA	-	--	--	--	--	--	--	--
XLOC_009006	NW_014638282.1	158939	163023	lncRNA	+	K08473 nematode chemoreceptor | (RefSeq) Hypothetical protein CBG22905 (A)	Putative G-protein coupled receptor 152 [Myotis brandtii]	--	SubName: Full=Putative G-protein coupled receptor 152 {ECO:0000313|EMBL:EPQ06600.1};	--	GO:0004930,G protein-coupled receptor activity; GO:0016021,integral component of membrane	--
XLOC_008587	NW_014638258.1	11221450	11221678	lncRNA	.	--	--	--	--	--	--	--
XLOC_010759	NW_014638458.1	791930	796565	mRNA	-	K22020 mucin-19 | (RefSeq) MUC19; LOW QUALITY PROTEIN: mucin-19 (A)	LOW QUALITY PROTEIN: mucin-19 [Equus caballus]	--	--	--	--	--
XLOC_003169	NW_014637799.1	100272	101266	mRNA	-	--	--	--	--	--	--	Herpesvirus US12 family
XLOC_000695	NW_014636861.1	23518	23725	lncRNA	.	--	--	--	--	--	--	--
XLOC_005300	NW_014638036.1	15005834	15006676	lncRNA	-	--	--	--	--	--	--	--
XLOC_008755	NW_014638270.1	439771	440605	mRNA	.	--	hypothetical protein EGM_19048, partial [Macaca fascicularis]	RecName: Full=LINE-1 reverse transcriptase homolog; EC=2.7.7.49;	SubName: Full=Uncharacterized protein {ECO:0000313|Ensembl:ENSECAP00000029309};	--	GO:0003964,RNA-directed DNA polymerase activity; GO:0046872,metal ion binding	--
XLOC_007243	NW_014638159.1	1749067	1761673	mRNA	-	K08732 ral guanine nucleotide dissociation stimulator | (RefSeq) ral guanine nucleotide dissociation stimulator-like (A)	PREDICTED: ral guanine nucleotide dissociation stimulator-like isoform X1 [Equus przewalskii]	--	SubName: Full=Uncharacterized protein {ECO:0000313|Ensembl:ENSECAP00000042517};	--	--	--
XLOC_007126	NW_014638152.1	938738	939027	lncRNA	.	--	--	--	--	--	--	--
XLOC_005947	NW_014638081.1	7536261	7541700	mRNA	+	K17768 mitochondrial import receptor subunit TOM70 | (RefSeq) mitochondrial import receptor subunit TOM70-like (A)	PREDICTED: mitochondrial import receptor subunit TOM70-like [Panthera pardus]	--	SubName: Full=mitochondrial import receptor subunit TOM70 {ECO:0000313|RefSeq:XP_016049621.1};	Translocase of outer mitochondrial membrane complex, subunit TOM70/TOM72	--	--
XLOC_000335	NW_014636715.1	3366398	3367301	mRNA	-	K05436 thymic stromal lymphopoietin | (RefSeq) TSLP; thymic stromal lymphopoietin (A)	thymic stromal lymphopoietin precursor [Equus caballus]	--	SubName: Full=Thymic stromal lymphopoetin {ECO:0000313|EMBL:CBA10133.1};	--	GO:0005125,cytokine activity	Thymic stromal lymphopoietin
XLOC_012203	NW_014638680.1	745064	750503	mRNA	+	K12803 pyrin | (RefSeq) MEFV; pyrin isoform X1 (A)	PREDICTED: pyrin isoform X2 [Tursiops truncatus]	RecName: Full=Apoptosis-associated speck-like protein containing a CARD; AltName: Full=PYD and CARD domain-containing protein;	SubName: Full=pyrin isoform X2 {ECO:0000313|RefSeq:XP_004315304.2};	Predicted E3 ubiquitin ligase	GO:0044351,macropinocytosis; GO:0005783,endoplasmic reticulum; GO:0050718,positive regulation of interleukin-1 beta secretion; GO:0032090,Pyrin domain binding; GO:0097169,AIM2 inflammasome complex; GO:0030838,positive regulation of actin filament polymerization; GO:0005634,nucleus; GO:0005739,mitochondrion; GO:2000406,positive regulation of T cell migration; GO:0032729,positive regulation of inte…	--
XLOC_008955	NW_014638281.1	4441016	4442111	lncRNA	-	--	--	--	--	--	--	--
XLOC_003384	NW_014637942.1	1484693	1493901	lncRNA	-	--	--	--	--	--	--	--
XLOC_008431	NW_014638254.1	1406826	1407314	mRNA	.	--	LINE-1 type transposase domain-containing protein 1 [Sus scrofa]	--	SubName: Full=Uncharacterized protein {ECO:0000313|Ensembl:ENSECAP00000034376};	--	--	L1 transposable element RBD-like domain
XLOC_009386	NW_014638320.1	672284	675729	mRNA	.	--	unknown protein, partial [Homo sapiens]	RecName: Full=LINE-1 reverse transcriptase homolog; EC=2.7.7.49;	SubName: Full=Uncharacterized protein {ECO:0000313|Ensembl:ENSPTRP00000081564};	--	GO:0003964,RNA-directed DNA polymerase activity; GO:0046872,metal ion binding	--
XLOC_008432	NW_014638255.1	212018	215650	mRNA	+	K02333 DNA polymerase gamma 2 | (RefSeq) cyclin-L1 (A)	PREDICTED: cyclin-L1 isoform X7 [Ceratotherium simum simum]	RecName: Full=Cyclin-L1;	SubName: Full=Cyclin L1 {ECO:0000313|EMBL:CCP84916.1}; Flags: Fragment;	Cyclin L	GO:0016607,nuclear speck; GO:0006355,regulation of transcription, DNA-templated; GO:0000079,regulation of cyclin-dependent protein serine/threonine kinase activity; GO:0006351,transcription, DNA-templated; GO:0006396,RNA processing	--
XLOC_002519	NW_014637488.1	2499362	2500087	mRNA	.	--	--	--	SubName: Full=Solute carrier family 38 member 9 {ECO:0000313|Ensembl:ENSECAP00000036175};	--	--	--
XLOC_007279	NW_014638161.1	13217	13506	mRNA	.	--	--	--	--	--	--	--
XLOC_006554	NW_014638118.1	777950	779342	mRNA	-	--	--	--	--	--	--	--
XLOC_011407	NW_014638551.1	293168	294821	mRNA	-	K13769 insulin-like growth factor 2 | (RefSeq) IGF2; insulin like growth factor 2 (A)	insulin-like growth factor II precursor, partial [Equus caballus]	RecName: Full=Insulin-like growth factor II; Short=IGF-II; AltName: Full=Somatomedin-A; Contains: RecName: Full=Insulin-like growth factor II; Contains: RecName: Full=Preptin; Flags: Precursor;	SubName: Full=Insulin-like growth factor II {ECO:0000313|EMBL:AAD25989.1}; Flags: Fragment;	--	GO:0005179,hormone activity; GO:0001701,in utero embryonic development; GO:0008083,growth factor activity; GO:0000122,negative regulation of transcription by RNA polymerase II; GO:0051781,positive regulation of cell division; GO:0001503,ossification; GO:0060669,embryonic placenta morphogenesis; GO:0051147,regulation of muscle cell differentiation; GO:0031056,regulation of histone modification; GO…	--
XLOC_003787	NW_014637957.1	1784781	1785979	mRNA	.	--	PREDICTED: alpha N-terminal protein methyltransferase 1B isoform X1 [Bos taurus]	--	--	--	--	--
XLOC_011745	NW_014638605.1	561297	564022	mRNA	-	K09230 SCAN domain-containing zinc finger protein | (RefSeq) zinc finger and SCAN domain-containing protein 4-like (A)	PREDICTED: zinc finger and SCAN domain-containing protein 4-like [Equus przewalskii]	--	--	--	--	--
XLOC_010266	NW_014638403.1	465861	468215	mRNA	.	K09503 DnaJ homolog subfamily A member 2 | (RefSeq) dnaJ homolog subfamily A member 2 (A)	dnaJ homolog subfamily A member 2-like, partial [Canis lupus familiaris]	RecName: Full=DnaJ homolog subfamily A member 2; Flags: Precursor;	SubName: Full=DnaJ homolog subfamily A member 2 {ECO:0000313|EMBL:HDB00117.1};	Molecular chaperone (DnaJ superfamily)	GO:0016020,membrane; GO:0031072,heat shock protein binding; GO:0005829,cytosol; GO:0051087,chaperone binding; GO:0051082,unfolded protein binding; GO:0042026,protein refolding; GO:0009408,response to heat; GO:0046872,metal ion binding; GO:0005524,ATP binding; GO:0001671,ATPase activator activity	--
XLOC_005849	NW_014638070.1	4062360	4064008	mRNA	.	--	PREDICTED: uncharacterized protein LOC103543841 [Equus przewalskii]	--	SubName: Full=Uncharacterized protein {ECO:0000313|Ensembl:ENSMPUP00000009345};	--	--	--
XLOC_002646	NW_014637566.1	434957	435477	mRNA	+	--	--	--	--	--	--	--
XLOC_010879	NW_014638476.1	11351	53198	lncRNA	-	--	--	--	--	--	--	--
XLOC_007588	NW_014638183.1	1003156	1005652	mRNA	-	--	--	--	--	--	--	Protein of unknown function (DUF3929)
XLOC_000430	NW_014636759.1	1576873	1577132	lncRNA	.	--	--	--	--	--	--	--
XLOC_012145	NW_014638668.1	234902	236752	lncRNA	.	--	--	--	--	--	--	--
XLOC_003872	NW_014637965.1	472016	479714	mRNA	-	--	--	--	--	--	--	--
XLOC_012674	NW_014638731.1	41739	42994	lncRNA	+	--	--	--	--	--	--	--
XLOC_003727	NW_014637956.1	936102	945568	mRNA	+	K11651 SWI/SNF-related matrix-associated actin-dependent regulator of chromatin subfamily E, member 1 | (RefSeq) extensin isoform X1 (A)	hypothetical protein M91_07252 [Bos mutus]	RecName: Full=LINE-1 reverse transcriptase homolog; EC=2.7.7.49;	SubName: Full=Uncharacterized protein {ECO:0000313|EMBL:ELR48978.1};	--	GO:0003964,RNA-directed DNA polymerase activity; GO:0046872,metal ion binding	--
XLOC_010598	NW_014638436.1	5249265	5250449	lncRNA	-	--	--	--	--	--	--	--
XLOC_003170	NW_014637799.1	102204	107948	mRNA	-	--	--	--	SubName: Full=Uncharacterized protein {ECO:0000313|Ensembl:ENSECAP00000024065};	Transducin-like enhancer of split protein (contains WD40 repeats)	--	--
XLOC_000613	NW_014636837.1	3927908	3928844	lncRNA	+	--	--	--	--	--	--	--
XLOC_001200	NW_014637000.1	1	691	lncRNA	.	--	--	--	--	--	--	--
XLOC_011666	NW_014638591.1	2725124	2727275	mRNA	+	--	--	--	--	--	--	L1 transposable element dsRBD-like domain
XLOC_006201	NW_014638096.1	19736	20886	mRNA	-	K06236 collagen, type I, alpha | (RefSeq) collagen alpha-1(I) chain-like (A)	PREDICTED: uncharacterized protein LOC108176166, partial [Oryctolagus cuniculus]	--	SubName: Full=Uncharacterized protein {ECO:0000313|Ensembl:ENSMODP00000020210}; Flags: Fragment;	FOG: Zn-finger	--	--
XLOC_003299	NW_014637876.1	2027899	2050608	lncRNA	-	--	--	--	--	--	--	--
XLOC_007960	NW_014638223.1	565437	565872	mRNA	.	K16538 progesterone-induced-blocking factor 1 | (RefSeq) PIBF1; progesterone-induced-blocking factor 1 isoform X1 (A)	putative serine protease 46 isoform X1 [Equus caballus]	--	SubName: Full=Solute carrier family 38 member 9 {ECO:0000313|Ensembl:ENSECAP00000023209};	--	--	--
XLOC_010966	NW_014638485.1	105030	105522	lncRNA	+	--	--	--	--	--	--	--
XLOC_010992	NW_014638489.1	490245	490709	lncRNA	.	--	--	--	--	--	--	--
XLOC_008393	NW_014638251.1	1026477	1029088	mRNA	.	--	--	--	RecName: Full=Voltage-dependent P/Q-type calcium channel subunit alpha {ECO:0000256|RuleBase:RU003808};	--	--	--
XLOC_009760	NW_014638347.1	7196360	7198575	lncRNA	-	--	--	--	--	--	--	--
XLOC_002113	NW_014637322.1	2004834	2041088	lncRNA	+	--	--	--	--	--	--	--
XLOC_002020	NW_014637267.1	764590	766070	mRNA	-	--	BRO1 domain-containing protein BROX isoform X2 [Dasypus novemcinctus]	RecName: Full=BRO1 domain-containing protein BROX; AltName: Full=BRO1 domain- and CAAX motif-containing protein; Flags: Precursor;	SubName: Full=BRO1 domain and CAAX motif containing {ECO:0000313|Ensembl:ENSOANP00000002285};	--	GO:0016020,membrane	--
XLOC_007837	NW_014638211.1	819973	824227	mRNA	.	--	--	--	--	--	--	--
XLOC_005561	NW_014638053.1	219041	222017	lncRNA	.	--	--	--	--	--	--	--
XLOC_009305	NW_014638313.1	56336	62061	lncRNA	.	--	--	--	--	--	--	--
XLOC_007611	NW_014638186.1	729212	740782	mRNA	-	K18412 trinucleotide repeat-containing gene 6 protein | (RefSeq) trinucleotide repeat-containing gene 6B protein-like (A)	PREDICTED: trinucleotide repeat-containing gene 6B protein-like [Cebus capucinus imitator]	--	SubName: Full=Trinucleotide repeat-containing gene 6B protein isoform 1 {ECO:0000313|EMBL:HDB76187.1};	--	--	--
XLOC_008526	NW_014638258.1	11088067	11095872	lncRNA	+	--	--	--	--	--	--	--
XLOC_009730	NW_014638347.1	4241259	4244229	mRNA	+	K14556 U3 small nucleolar RNA-associated protein 12 | (RefSeq) wdr3; WD repeat-containing protein 3 isoform X1 (A)	hypothetical protein M91_14419, partial [Bos mutus]	RecName: Full=LINE-1 reverse transcriptase homolog; EC=2.7.7.49;	SubName: Full=Uncharacterized protein {ECO:0000313|Ensembl:ENSECAP00000022029};	FOG: Reverse transcriptase	GO:0003964,RNA-directed DNA polymerase activity; GO:0046872,metal ion binding	--
XLOC_004462	NW_014637994.1	259684	269578	mRNA	-	--	endogenous retrovirus group PABLB member 1 Env polyprotein-like [Equus caballus]	--	SubName: Full=Uncharacterized protein {ECO:0000313|EMBL:EHH63393.1};	--	--	--
XLOC_006307	NW_014638103.1	2351585	2352926	mRNA	+	--	--	--	--	--	--	--
XLOC_008865	NW_014638279.1	1292028	1338320	mRNA	-	K09647 mitochondrial inner membrane protease subunit 1 [EC:3.4.21.-] | (RefSeq) IMMP1L; inner mitochondrial membrane peptidase subunit 1 (A)	Mitochondrial inner membrane protease subunit 1 [Pteropus alecto]	--	SubName: Full=Inner mitochondrial membrane peptidase subunit 1 {ECO:0000313|Ensembl:ENSECAP00000017988};	--	GO:0033108,mitochondrial respiratory chain complex assembly; GO:0006627,protein processing involved in protein targeting to mitochondrion; GO:0042720,mitochondrial inner membrane peptidase complex; GO:0006465,signal peptide processing; GO:0008236,serine-type peptidase activity	--
XLOC_012805	NW_014638766.1	310144	311089	lncRNA	.	--	--	--	--	--	--	--
XLOC_001424	NW_014637091.1	8034842	8037763	lncRNA	+	--	--	--	--	--	--	--
XLOC_001942	NW_014637223.1	3862518	3870060	lncRNA	-	--	--	--	--	--	--	--
XLOC_004306	NW_014637987.1	1861990	1862370	lncRNA	.	--	--	--	--	--	--	--
XLOC_008604	NW_014638259.1	1966389	1972484	mRNA	+	--	--	--	SubName: Full=Uncharacterized protein {ECO:0000313|Ensembl:ENSPCOP00000008324};	--	--	--
XLOC_005946	NW_014638081.1	7475866	7480465	mRNA	+	K23437 cytosolic carboxypeptidase protein 2/3 [EC:3.4.17.-] | (RefSeq) cytosolic carboxypeptidase 2-like (A)	putative serine protease 46 isoform X1 [Equus caballus]	--	SubName: Full=Solute carrier family 38 member 9 {ECO:0000313|Ensembl:ENSECAP00000036175};	--	--	--
XLOC_008125	NW_014638238.1	866618	874009	mRNA	-	K00738 alpha-1,3-mannosylglycoprotein beta-1,4-N-acetylglucosaminyltransferase A/B [EC:2.4.1.145] | (RefSeq) MGAT4B; mannosyl (alpha-1,3-)-glycoprotein beta-1,4-N-acetylglucosaminyltransferase, isozyme B (A)	PREDICTED: alpha-1,3-mannosyl-glycoprotein 4-beta-N-acetylglucosaminyltransferase B [Equus przewalskii]	RecName: Full=Alpha-1,3-mannosyl-glycoprotein 4-beta-N-acetylglucosaminyltransferase A; EC=2.4.1.145; AltName: Full=N-glycosyl-oligosaccharide-glycoprotein N-acetylglucosaminyltransferase IVa; Short=GlcNAc-T IVa; Short=GnT-IVa; Short=N-acetylglucosaminyltransferase IVa; AltName: Full=UDP-N-acetylglucosamine: alpha-1,3-D-mannoside beta-1,4-N-acetylglucosaminyltransferase IVa; Contains: RecName: Fu…	SubName: Full=Alpha-1,3-mannosyl-glycoprotein 4-beta-N-acetylglucosaminyltransferase B {ECO:0000313|Ensembl:ENSAMEP00000009268};	--	GO:0008454,alpha-1,3-mannosylglycoprotein 4-beta-N-acetylglucosaminyltransferase activity; GO:0005975,carbohydrate metabolic process; GO:0006486,protein glycosylation; GO:0016021,integral component of membrane; GO:0000139,Golgi membrane; GO:0005576,extracellular region; GO:0046872,metal ion binding	--
XLOC_000368	NW_014636739.1	11643	20266	mRNA	+	K12494 PH and SEC7 domain-containing protein | (RefSeq) PSD3; PH and SEC7 domain-containing protein 3 isoform X12 (A)	PH and SEC7 domain-containing protein 3 isoform X12 [Equus caballus]	--	SubName: Full=Uncharacterized protein {ECO:0000313|Ensembl:ENSECAP00000028584};	Guanine nucleotide exchange factor EFA6	--	--
XLOC_001818	NW_014637194.1	1	2148	lncRNA	+	--	--	--	--	--	--	--
XLOC_008325	NW_014638249.1	988927	989224	mRNA	.	--	--	--	SubName: Full=Diamine acetyltransferase 2 isoform 3 {ECO:0000313|EMBL:HDC55199.1};	--	--	--
XLOC_012854	NW_014638769.1	4229176	4229588	lncRNA	.	--	--	--	--	--	--	--
XLOC_003182	NW_014637799.1	669290	675237	mRNA	-	--	--	--	SubName: Full=ATCAY, caytaxin {ECO:0000313|Ensembl:ENSECAP00000026480};	--	--	--
XLOC_012280	NW_014638688.1	165815	166056	mRNA	.	K17916 kinesin family member 16B | (RefSeq) KIF16B; kinesin family member 16B (A)	PREDICTED: kinesin-like protein KIF16B [Equus asinus]	--	--	--	--	--
XLOC_004658	NW_014638008.1	2223457	2224523	lncRNA	-	--	--	--	--	--	--	--
XLOC_006410	NW_014638109.1	1335486	1335726	lncRNA	.	--	--	--	--	--	--	--
XLOC_003181	NW_014637799.1	640647	685133	mRNA	-	--	--	--	--	--	--	--
XLOC_012629	NW_014638725.1	4230488	4230849	lncRNA	-	--	--	--	--	--	--	--
XLOC_006099	NW_014638092.1	7525661	7526737	mRNA	+	--	unnamed protein product [Homo sapiens]	RecName: Full=LINE-1 reverse transcriptase homolog; EC=2.7.7.49;	SubName: Full=Uncharacterized protein {ECO:0000313|EMBL:HDA16221.1};	--	GO:0003964,RNA-directed DNA polymerase activity; GO:0046872,metal ion binding	--
XLOC_000944	NW_014636934.1	59207	60220	lncRNA	.	--	--	--	--	--	--	--
XLOC_007093	NW_014638150.1	1673766	1675053	mRNA	.	K02980 small subunit ribosomal protein S29e | (RefSeq) 40S ribosomal protein S29-like (A)	hypothetical protein M91_04365 [Bos mutus]	RecName: Full=LINE-1 reverse transcriptase homolog; EC=2.7.7.49;	SubName: Full=Uncharacterized protein {ECO:0000313|Ensembl:ENSECAP00000041498};	--	GO:0003964,RNA-directed DNA polymerase activity; GO:0046872,metal ion binding	--
XLOC_012065	NW_014638658.1	1766170	1768958	mRNA	+	--	Xin actin-binding repeat-containing protein 1 [Cricetulus griseus]	--	--	--	--	--
XLOC_012568	NW_014638720.1	29481	29794	lncRNA	.	--	--	--	--	--	--	--
XLOC_006193	NW_014638096.1	18244	19256	mRNA	+	K06236 collagen, type I, alpha | (RefSeq) collagen alpha-1(I) chain-like (A)	PREDICTED: translation initiation factor IF-2-like [Bos taurus]	--	SubName: Full=Translation initiation factor IF-2-like {ECO:0000313|EMBL:HDB23612.1}; Flags: Fragment;	--	--	--
XLOC_010250	NW_014638403.1	5676300	5680075	lncRNA	+	--	--	--	--	--	--	--
XLOC_006107	NW_014638092.1	1053855	1101207	mRNA	-	--	PREDICTED: cAMP-dependent protein kinase inhibitor alpha isoform X1 [Pan troglodytes]	--	--	--	--	--
XLOC_000129	NW_014636649.1	2773377	2790941	mRNA	-	--	--	--	--	--	--	--
XLOC_001196	NW_014636992.1	1119792	1121097	mRNA	.	K04985 polycystin 1 | (RefSeq) PKD1; polycystin 1, transient receptor potential channel interacting (A)	hypothetical protein EGM_19048, partial [Macaca fascicularis]	RecName: Full=LINE-1 reverse transcriptase homolog; EC=2.7.7.49;	SubName: Full=Uncharacterized protein {ECO:0000313|Ensembl:ENSECAP00000037633};	--	GO:0003964,RNA-directed DNA polymerase activity; GO:0046872,metal ion binding	--
XLOC_008156	NW_014638239.1	1462698	1469538	mRNA	-	--	--	--	--	--	--	--
XLOC_006205	NW_014638096.1	22080	22469	mRNA	.	--	PREDICTED: uncharacterized protein LOC103544808 [Equus przewalskii]	--	--	--	--	--
XLOC_012341	NW_014638702.1	8305000	8307865	lncRNA	+	--	--	--	--	--	--	--
XLOC_003318	NW_014637909.1	34787	37786	lncRNA	+	--	--	--	--	--	--	--
XLOC_000023	NW_014636647.1	6160411	6162302	mRNA	+	--	--	--	--	--	--	--
XLOC_007285	NW_014638162.1	984058	990537	lncRNA	-	--	--	--	--	--	--	--
XLOC_004864	NW_014638014.1	5940358	5963595	lncRNA	-	--	--	--	--	--	--	--
XLOC_006382	NW_014638108.1	798414	802222	mRNA	+	--	PREDICTED: neutral and basic amino acid transport protein rBAT isoform X2 [Equus przewalskii]	--	SubName: Full=Protein FAM110A {ECO:0000313|EMBL:HCZ70528.1};	--	--	--
XLOC_013001	NW_014638802.1	3225568	3225873	mRNA	.	--	hypothetical protein M91_02473, partial [Bos mutus]	RecName: Full=LINE-1 reverse transcriptase homolog; EC=2.7.7.49;	SubName: Full=Uncharacterized protein {ECO:0000313|Ensembl:ENSBTAP00000065809};	--	GO:0003964,RNA-directed DNA polymerase activity; GO:0046872,metal ion binding	--
XLOC_009492	NW_014638326.1	400854	420564	mRNA	-	K11421 histone-lysine N-methyltransferase SETDB1 [EC:2.1.1.43] | (RefSeq) SETDB1; SET domain bifurcated 1 (A)	SETDB1 isoform 13, partial [Pan troglodytes]	--	SubName: Full=Histone-lysine N-methyltransferase, H3 lysine-9 specific 4 {ECO:0000313|EMBL:AES06382.1}; Flags: Fragment;	Predicted histone methyl transferase	GO:0008168,methyltransferase activity	--
XLOC_007021	NW_014638147.1	12390441	12395819	lncRNA	.	--	--	--	--	--	--	--
XLOC_011411	NW_014638551.1	415679	429991	mRNA	-	K19720 collagen, type III, alpha | (RefSeq) nascent polypeptide-associated complex subunit alpha, muscle-specific form-like (A)	PREDICTED: uncharacterized protein LOC106971164 [Acinonyx jubatus]	--	SubName: Full=Collagen alpha-1(I) chain-like {ECO:0000313|EMBL:HDA45720.1};	--	--	--
XLOC_006896	NW_014638139.1	297541	297760	lncRNA	.	--	--	--	--	--	--	--
XLOC_000189	NW_014636660.1	332141	332877	mRNA	.	K09294 homeobox protein HoxB/C/D9 | (RefSeq) HOXC9; homeobox C9 (A)	PREDICTED: homeobox protein Hox-C9 [Panthera tigris altaica]	RecName: Full=Homeobox protein Hox-C9; Flags: Fragment;	SubName: Full=homeobox protein Hox-C9 {ECO:0000313|RefSeq:XP_008703011.1};	Transcription factor Abd-B, contains HOX domain	GO:0043565,sequence-specific DNA binding; GO:0005634,nucleus; GO:0006351,transcription, DNA-templated; GO:0007275,multicellular organism development; GO:0006355,regulation of transcription, DNA-templated	Homeodomain
XLOC_000659	NW_014636848.1	1546536	1554434	mRNA	-	--	--	--	--	--	--	He_PIG associated, NEW1 domain of bacterial glycohydrolase
XLOC_008999	NW_014638281.1	3406959	3408081	lncRNA	.	--	--	--	--	--	--	--
XLOC_002220	NW_014637399.1	1799676	1835086	mRNA	-	--	--	--	--	--	--	--
XLOC_001396	NW_014637080.1	3280832	3283075	mRNA	.	K09552 spastic paraplegia 7 [EC:3.4.24.-] | (RefSeq) SPG7; paraplegin isoform X1 (A)	SPG7 isoform 6, partial [Pongo abelii]	RecName: Full=AFG3-like protein 2; EC=3.4.24.- {ECO:0000250|UniProtKB:Q9Y4W6}; Flags: Precursor;	SubName: Full=SPG7 isoform 6 {ECO:0000313|EMBL:PNJ12455.1}; Flags: Fragment;	AAA+-type ATPase containing the peptidase M41 domain	GO:0060013,righting reflex; GO:0004222,metalloendopeptidase activity; GO:0040014,regulation of multicellular organism growth; GO:0016540,protein autoprocessing; GO:0005745,m-AAA complex; GO:0034982,mitochondrial protein processing; GO:0048747,muscle fiber development; GO:0036444,calcium import into the mitochondrion; GO:0007528,neuromuscular junction development; GO:0005743,mitochondrial inner me…	--
XLOC_005274	NW_014638036.1	5796410	5797489	lncRNA	-	--	--	--	--	--	--	--
XLOC_006651	NW_014638125.1	8246607	8247515	mRNA	.	--	out at first protein homolog isoform X1 [Delphinapterus leucas]	--	SubName: Full=out at first protein homolog isoform X1 {ECO:0000313|RefSeq:XP_022416009.1};	--	--	--
XLOC_000750	NW_014636872.1	111135	113929	mRNA	+	--	--	--	--	--	--	--
XLOC_005366	NW_014638040.1	1930221	1932459	mRNA	.	K03781 catalase [EC:1.11.1.6] | (RefSeq) catalase-like (A)	catalase isoform X1 [Carlito syrichta]	RecName: Full=Catalase; EC=1.11.1.6;	RecName: Full=Catalase {ECO:0000256|RuleBase:RU000498}; EC=1.11.1.6 {ECO:0000256|RuleBase:RU000498};	Catalase	GO:0020027,hemoglobin metabolic process; GO:0051289,protein homotetramerization; GO:0019899,enzyme binding; GO:0009060,aerobic respiration; GO:0009650,UV protection; GO:0050661,NADP binding; GO:0005778,peroxisomal membrane; GO:0005777,peroxisome; GO:0005739,mitochondrion; GO:0043066,negative regulation of apoptotic process; GO:0046872,metal ion binding; GO:0042803,protein homodimerization activit…	--
XLOC_004063	NW_014637973.1	3056963	3059508	mRNA	.	K16538 progesterone-induced-blocking factor 1 | (RefSeq) PIBF1; progesterone-induced-blocking factor 1 isoform X1 (A)	PREDICTED: sperm-associated antigen 16 protein-like isoform X4 [Equus asinus]	--	RecName: Full=Carboxypeptidase {ECO:0000256|RuleBase:RU361156}; EC=3.4.16.- {ECO:0000256|RuleBase:RU361156};	--	--	--
XLOC_002053	NW_014637303.1	2851	5208	mRNA	.	K00799 glutathione S-transferase [EC:2.5.1.18] | (RefSeq) glutathione S-transferase Mu 4-like (A)	glutathione S-transferase Mu 1 isoform X2 [Enhydra lutris kenyoni]	RecName: Full=Glutathione S-transferase Mu 1; EC=2.5.1.18; AltName: Full=GST class-mu 1; AltName: Full=GSTM1-1;	SubName: Full=Uncharacterized protein {ECO:0000313|EMBL:HDA13714.1}; Flags: Fragment;	Glutathione S-transferase	GO:0005737,cytoplasm; GO:0004364,glutathione transferase activity; GO:0008152,metabolic process	--
XLOC_001277	NW_014637036.1	2422503	2430130	mRNA	-	--	msx2-interacting protein isoform X2 [Aotus nancymaae]	--	SubName: Full=Spen family transcriptional repressor {ECO:0000313|Ensembl:ENSSBOP00000024583};	Large RNA-binding protein (RRM superfamily)	--	--
XLOC_001692	NW_014637157.1	3402199	3403409	lncRNA	+	--	--	--	--	--	--	--
XLOC_000792	NW_014636891.1	52016	57006	mRNA	.	--	disks large-associated protein 5-like [Equus caballus]	--	SubName: Full=DLG associated protein 5 {ECO:0000313|Ensembl:ENSECAP00000006725};	--	GO:0006461,NA; GO:0023052,signaling	--
XLOC_008652	NW_014638259.1	6532450	6538308	mRNA	-	--	--	--	--	--	--	--
XLOC_008705	NW_014638266.1	39403	40238	mRNA	.	--	--	--	--	--	--	--
XLOC_010613	NW_014638440.1	882991	928859	lncRNA	+	--	--	--	--	--	--	--
XLOC_009569	NW_014638330.1	127293	129711	mRNA	.	--	hypothetical protein M91_06506 [Bos mutus]	RecName: Full=LINE-1 reverse transcriptase homolog; EC=2.7.7.49;	SubName: Full=Uncharacterized protein {ECO:0000313|Ensembl:ENSBTAP00000060571};	--	GO:0003964,RNA-directed DNA polymerase activity; GO:0046872,metal ion binding	--
XLOC_007793	NW_014638206.1	1138611	1139043	lncRNA	.	--	--	--	--	--	--	--
XLOC_005203	NW_014638034.1	613909	614184	lncRNA	.	--	--	--	--	--	--	--
XLOC_003701	NW_014637955.1	2329085	2331150	lncRNA	-	--	--	--	--	--	--	--
XLOC_005264	NW_014638036.1	3059377	3071229	lncRNA	-	--	--	--	--	--	--	--
XLOC_005619	NW_014638059.1	4397128	4397980	lncRNA	-	--	--	--	--	--	--	--
XLOC_010283	NW_014638404.1	749339	756272	mRNA	-	--	PREDICTED: LOW QUALITY PROTEIN: leucine-rich repeat-containing protein 74B-like [Equus asinus]	--	--	--	--	--
XLOC_007569	NW_014638181.1	5529718	5531103	lncRNA	.	--	--	--	--	--	--	--
XLOC_012113	NW_014638658.1	5858316	5859716	lncRNA	-	--	--	--	--	--	--	--
XLOC_001331	NW_014637069.1	5211	16831	mRNA	+	K05751 abl interactor 2 | (RefSeq) ABI2; abl interactor 2 (A)	unnamed protein product [Macaca fascicularis]	RecName: Full=E3 ubiquitin-protein ligase SH3RF1; EC=2.3.2.27 {ECO:0000250|UniProtKB:Q7Z6J0}; AltName: Full=Plenty of SH3s; Short=Protein POSH; AltName: Full=RING-type E3 ubiquitin transferase SH3RF1 {ECO:0000305}; AltName: Full=SH3 domain-containing RING finger protein 1;	SubName: Full=Macaca fascicularis brain cDNA clone: QflA-17930, similar to human abl interactor 2 (ABI2), mRNA, RefSeq: NM_005759.3 {ECO:0000313|EMBL:BAE89457.1};	Abl interactor ABI-1, contains SH3 domain	GO:0005794,Golgi apparatus; GO:0030027,lamellipodium; GO:0006915,apoptotic process; GO:0016567,protein ubiquitination; GO:0016740,transferase activity; GO:0046328,regulation of JNK cascade; GO:0048471,perinuclear region of cytoplasm; GO:0046872,metal ion binding	Variant SH3 domain
XLOC_004986	NW_014638023.1	730348	730652	lncRNA	.	--	--	--	--	--	--	--
XLOC_000667	NW_014636848.1	1080253	1080820	mRNA	.	--	--	--	SubName: Full=Uncharacterized protein {ECO:0000313|EMBL:JAA50317.1}; Flags: Fragment;	--	--	--
XLOC_000266	NW_014636691.1	2415	2777	lncRNA	.	--	--	--	--	--	--	--
XLOC_005903	NW_014638078.1	1040776	1041929	mRNA	+	--	--	--	SubName: Full=Dynein axonemal heavy chain 3 {ECO:0000313|Ensembl:ENSECAP00000028079};	--	--	--
XLOC_001042	NW_014636968.1	69683	72357	lncRNA	-	--	--	--	--	--	--	--
XLOC_000500	NW_014636791.1	105482	105913	lncRNA	.	--	--	--	--	--	--	--
XLOC_011900	NW_014638629.1	436227	437897	mRNA	+	--	--	--	--	--	--	--
XLOC_006130	NW_014638092.1	2770152	2771010	lncRNA	.	--	--	--	--	--	--	--
XLOC_010783	NW_014638458.1	3026121	3028847	mRNA	.	K23286 neurobeachin-like protein 1/2 | (RefSeq) NBEAL1; neurobeachin-like protein 1 isoform X1 (A)	reverse transcriptase, partial [Homo sapiens]	RecName: Full=LINE-1 reverse transcriptase homolog; EC=2.7.7.49;	SubName: Full=Uncharacterized protein {ECO:0000313|EMBL:HDA30890.1};	--	GO:0003964,RNA-directed DNA polymerase activity; GO:0046872,metal ion binding	--
XLOC_006058	NW_014638090.1	1825782	1828720	mRNA	+	--	--	--	--	--	--	--
XLOC_008121	NW_014638238.1	44822	49547	lncRNA	-	--	--	--	--	--	--	--
XLOC_012417	NW_014638702.1	8825664	8826210	lncRNA	-	--	--	--	--	--	--	--
XLOC_001041	NW_014636968.1	69658	72357	lncRNA	+	--	--	--	--	--	--	--
XLOC_001830	NW_014637200.1	4585974	4587737	lncRNA	+	--	--	--	--	--	--	--
XLOC_010085	NW_014638383.1	904965	906414	mRNA	.	--	Retrovirus-related Pol polyprotein LINE-1 [Pteropus alecto]	--	SubName: Full=Uncharacterized protein {ECO:0000313|Ensembl:ENSUMAP00000025308};	--	--	--
XLOC_012311	NW_014638700.1	333004	333307	lncRNA	.	--	--	--	--	--	--	--
XLOC_006675	NW_014638128.1	821545	822489	mRNA	.	--	C11orf30 protein [Homo sapiens]	--	SubName: Full=Uncharacterized protein {ECO:0000313|Ensembl:ENSUMAP00000014898};	Uncharacterized conserved protein, contains ENT domain	--	--
XLOC_011269	NW_014638532.1	437783	438282	mRNA	.	--	hypothetical protein M91_02473, partial [Bos mutus]	RecName: Full=LINE-1 reverse transcriptase homolog; EC=2.7.7.49;	SubName: Full=Uncharacterized protein {ECO:0000313|EMBL:HDA17476.1}; Flags: Fragment;	--	GO:0003964,RNA-directed DNA polymerase activity; GO:0046872,metal ion binding	--
XLOC_006833	NW_014638137.1	773079	775350	mRNA	+	K01366 cathepsin H [EC:3.4.22.16] | (RefSeq) CTSH; pro-cathepsin H (A)	hypothetical protein, partial [Homo sapiens]	RecName: Full=Pro-cathepsin H; Contains: RecName: Full=Cathepsin H mini chain; Contains: RecName: Full=Cathepsin H; EC=3.4.22.16; Contains: RecName: Full=Cathepsin H heavy chain; Contains: RecName: Full=Cathepsin H light chain; Flags: Precursor;	SubName: Full=Cathepsin H {ECO:0000313|EMBL:CCP75587.1}; Flags: Fragment;	Cysteine proteinase Cathepsin L	GO:0004177,aminopeptidase activity; GO:0004175,endopeptidase activity; GO:2001235,positive regulation of apoptotic signaling pathway; GO:0033619,membrane protein proteolysis; GO:0032526,response to retinoic acid; GO:0010628,positive regulation of gene expression; GO:0036464,cytoplasmic ribonucleoprotein granule; GO:0008234,cysteine-type peptidase activity; GO:0005764,lysosome; GO:0002764,immune r…	--
XLOC_002188	NW_014637388.1	1778657	1780485	mRNA	+	K10517 zinc finger and BTB domain-containing protein 46 | (RefSeq) ZBTB46; zinc finger and BTB domain-containing protein 46 isoform X1 (A)	unnamed protein product [Canis lupus familiaris]	RecName: Full=LINE-1 reverse transcriptase homolog; EC=2.7.7.49;	SubName: Full=Uncharacterized protein {ECO:0000313|Ensembl:ENSMPUP00000018277};	--	GO:0003964,RNA-directed DNA polymerase activity; GO:0046872,metal ion binding	Protein of unknown function (DUF1725)
XLOC_003046	NW_014637754.1	13555090	13555982	lncRNA	.	--	--	--	--	--	--	--
XLOC_003038	NW_014637754.1	12411017	12417134	mRNA	-	--	--	--	--	--	--	Putative coat protein
XLOC_003535	NW_014637950.1	1098828	1099043	mRNA	.	--	endonuclease/reverse transcriptase [Sus scrofa]	RecName: Full=LINE-1 reverse transcriptase homolog; EC=2.7.7.49;	SubName: Full=Uncharacterized protein {ECO:0000313|Ensembl:ENSECAP00000018466};	--	GO:0003964,RNA-directed DNA polymerase activity; GO:0046872,metal ion binding	--
XLOC_010877	NW_014638475.1	710613	712085	lncRNA	.	--	--	--	--	--	--	--
XLOC_011784	NW_014638611.1	259167	260301	mRNA	+	--	--	--	--	--	--	--
XLOC_005474	NW_014638048.1	4848487	4853859	mRNA	.	--	--	--	SubName: Full=Chromosome 13 C16orf89 homolog {ECO:0000313|Ensembl:ENSECAP00000042584};	--	--	--
XLOC_002496	NW_014637488.1	986024	991345	mRNA	+	K20284 Rab GTPase-activating protein 1 | (RefSeq) RABGAP1; RAB GTPase activating protein 1 (A)	rab GTPase-activating protein 1 isoform X5 [Equus caballus]	RecName: Full=Rab GTPase-activating protein 1; AltName: Full=GAP and centrosome-associated protein; AltName: Full=Rab6 GTPase-activating protein GAPCenA;	SubName: Full=RABGAP1 {ECO:0000313|EMBL:OWK10108.1};	Rab6 GTPase activator GAPCenA and related TBC domain proteins	GO:0005829,cytosol; GO:0005096,GTPase activator activity; GO:0007049,cell cycle; GO:0005815,microtubule organizing center	--
XLOC_002868	NW_014637666.1	2128141	2129294	lncRNA	.	--	--	--	--	--	--	--
XLOC_003229	NW_014637820.1	650033	651354	mRNA	.	--	--	--	SubName: Full=LINE-1 type transposase domain-containing protein 1-like {ECO:0000313|EMBL:HDB88388.1};	--	--	--
XLOC_010611	NW_014638439.1	1	1638	lncRNA	+	--	--	--	--	--	--	--
XLOC_003851	NW_014637963.1	1580434	1582460	lncRNA	-	--	--	--	--	--	--	--
XLOC_000918	NW_014636914.1	1996808	2001976	mRNA	.	K19589 release factor glutamine methyltransferase [EC:2.1.1.297] | (RefSeq) N6AMT1; hemK methyltransferase family member 2 isoform X3 (A)	N6amt1 protein [Mus musculus]	--	SubName: Full=Uncharacterized protein {ECO:0000313|Ensembl:ENSECAP00000037584};	Predicted N6-DNA-methyltransferase	--	--
XLOC_010760	NW_014638458.1	810591	829929	lncRNA	-	--	--	--	--	--	--	--
XLOC_004451	NW_014637994.1	282957	288900	mRNA	+	--	hypothetical protein [Ailuropoda melanoleuca]	RecName: Full=LINE-1 reverse transcriptase homolog; EC=2.7.7.49;	SubName: Full=Uncharacterized protein {ECO:0000313|Ensembl:ENSECAP00000011925};	--	GO:0003964,RNA-directed DNA polymerase activity; GO:0046872,metal ion binding	Pancreatic hormone peptide
XLOC_005202	NW_014638034.1	2170898	2172232	lncRNA	-	--	--	--	--	--	--	--
XLOC_008089	NW_014638236.1	6262870	6265849	mRNA	+	--	hCG1996760 [Homo sapiens]	--	SubName: Full=Diablo homolog, mitochondrial isoform X2-like {ECO:0000313|EMBL:HDC47928.1};	--	--	--
XLOC_011621	NW_014638580.1	1561693	1564935	lncRNA	-	--	--	--	--	--	--	--
XLOC_008938	NW_014638281.1	1679752	1680979	lncRNA	-	--	--	--	--	--	--	--
XLOC_000340	NW_014636722.1	130742	131930	mRNA	+	--	--	--	--	--	--	--
XLOC_005604	NW_014638059.1	3910936	3914469	lncRNA	+	--	--	--	--	--	--	--
XLOC_007425	NW_014638170.1	4095469	4105021	lncRNA	-	--	--	--	--	--	--	--
XLOC_011390	NW_014638548.1	665247	665480	lncRNA	.	--	--	--	--	--	--	--
XLOC_007542	NW_014638181.1	4223415	4239600	mRNA	-	--	--	--	SubName: Full=Sperm-associated antigen 16 protein isoform X18-like {ECO:0000313|EMBL:HDB92236.1}; Flags: Fragment;	--	--	--
XLOC_001556	NW_014637103.1	880436	887250	mRNA	-	K05492 interleukin 17D | (RefSeq) IL17D; interleukin-17D (A)	PREDICTED: interleukin-17D, partial [Camelus ferus]	--	SubName: Full=Interleukin 17D {ECO:0000313|Ensembl:ENSECAP00000031813};	--	--	--
XLOC_001304	NW_014637047.1	295431	296101	mRNA	.	--	protein transport protein SEC31-like isoform X1 [Sus scrofa]	--	--	--	--	--
XLOC_001215	NW_014637014.1	521804	523330	mRNA	+	--	--	--	--	--	--	--
XLOC_006571	NW_014638122.1	1449429	1454274	mRNA	+	--	--	--	SubName: Full=Dynein axonemal heavy chain 3 {ECO:0000313|Ensembl:ENSECAP00000028079};	--	--	--
XLOC_012139	NW_014638667.1	465582	467833	mRNA	+	K15101 solute carrier family 25 (mitochondrial ornithine transporter) member 2/15 | (RefSeq) mitochondrial ornithine transporter 1-like (A)	PREDICTED: mitochondrial ornithine transporter 1-like isoform X1 [Equus asinus]	--	SubName: Full=Uncharacterized protein {ECO:0000313|Ensembl:ENSECAP00000040144};	--	--	--
XLOC_004062	NW_014637973.1	3044961	3045588	lncRNA	.	--	--	--	--	--	--	--
XLOC_000014	NW_014636647.1	3283101	3287750	mRNA	+	--	hCG1813636 [Homo sapiens]	--	SubName: Full=uncharacterized protein LOC114484845 isoform X1 {ECO:0000313|RefSeq:XP_028339727.1};	--	--	--
XLOC_002051	NW_014637299.1	3379704	3417938	mRNA	+	K08462 G protein-coupled receptor 125 | (RefSeq) ADGRA3, GPR125; adhesion G protein-coupled receptor A3 (A)	PREDICTED: probable G-protein coupled receptor 125 [Equus przewalskii]	--	SubName: Full=Uncharacterized protein {ECO:0000313|EMBL:HDA15418.1};	--	--	--
XLOC_010387	NW_014638417.1	424180	425101	mRNA	.	--	--	--	RecName: Full=Carboxypeptidase {ECO:0000256|RuleBase:RU361156}; EC=3.4.16.- {ECO:0000256|RuleBase:RU361156};	--	--	--
XLOC_009976	NW_014638374.1	880720	881840	lncRNA	-	--	--	--	--	--	--	--
XLOC_011400	NW_014638551.1	415679	429991	mRNA	+	K19720 collagen, type III, alpha | (RefSeq) nascent polypeptide-associated complex subunit alpha, muscle-specific form-like (A)	PREDICTED: uncharacterized protein LOC106971164 [Acinonyx jubatus]	--	SubName: Full=Collagen alpha-1(I) chain-like {ECO:0000313|EMBL:HDA45720.1};	--	--	--
XLOC_000102	NW_014636648.1	315274	323399	mRNA	-	--	--	--	--	--	--	--
XLOC_000785	NW_014636882.1	1415190	1416283	mRNA	.	--	nuclear factor 1 C-type [Myotis lucifugus]	--	SubName: Full=Uncharacterized protein {ECO:0000313|EMBL:HDA08198.1};	--	--	--
XLOC_009948	NW_014638370.1	6323507	6324147	lncRNA	.	--	--	--	--	--	--	--
XLOC_007197	NW_014638156.1	560343	560715	lncRNA	.	--	--	--	--	--	--	--
XLOC_010423	NW_014638422.1	719404	722688	mRNA	-	K12194 charged multivesicular body protein 4 | (RefSeq) CHMP4A; charged multivesicular body protein 4A (A)	charged multivesicular body protein 4a-like, partial [Piliocolobus tephrosceles]	RecName: Full=Charged multivesicular body protein 4a; AltName: Full=Chromatin-modifying protein 4a; Short=CHMP4a;	SubName: Full=Uncharacterized protein {ECO:0000313|Ensembl:ENSCAFP00000032900};	Protein involved in glucose derepression and pre-vacuolar endosome protein sorting	GO:0006900,vesicle budding from membrane; GO:0009898,cytoplasmic side of plasma membrane; GO:0030117,membrane coat; GO:0005634,nucleus; GO:0051260,protein homooligomerization; GO:0000920,septum digestion after cytokinesis; GO:0007080,mitotic metaphase plate congression; GO:0031902,late endosome membrane; GO:0042803,protein homodimerization activity; GO:0051258,protein polymerization; GO:0051117,A…	--
XLOC_000557	NW_014636804.1	364378	365412	mRNA	.	--	unnamed protein product [Homo sapiens]	--	SubName: Full=Uncharacterized protein {ECO:0000313|Ensembl:ENSECAP00000037584};	--	--	--
XLOC_007303	NW_014638164.1	1867713	1869023	mRNA	+	K16538 progesterone-induced-blocking factor 1 | (RefSeq) PIBF1; progesterone-induced-blocking factor 1 isoform X1 (A)	uncharacterized protein LOC111774057 [Equus caballus]	--	RecName: Full=Dynein light chain {ECO:0000256|RuleBase:RU365010};	--	--	--
XLOC_011757	NW_014638609.1	263891	267588	mRNA	-	--	--	--	--	--	--	--
XLOC_009397	NW_014638322.1	727143	727816	lncRNA	+	--	--	--	--	--	--	--
XLOC_005099	NW_014638029.1	195972	197061	lncRNA	.	--	--	--	--	--	--	--
XLOC_006665	NW_014638128.1	1938904	1939346	lncRNA	+	--	--	--	--	--	--	--
XLOC_009250	NW_014638306.1	532519	533453	lncRNA	-	--	--	--	--	--	--	--
XLOC_012687	NW_014638736.1	618882	639476	mRNA	+	K23437 cytosolic carboxypeptidase protein 2/3 [EC:3.4.17.-] | (RefSeq) cytosolic carboxypeptidase 2-like (A)	putative p150 [Homo sapiens]	--	SubName: Full=Solute carrier family 38 member 9 {ECO:0000313|Ensembl:ENSECAP00000023209};	--	--	--
XLOC_013003	NW_014638803.1	295254	296757	mRNA	.	K02980 small subunit ribosomal protein S29e | (RefSeq) rps29; 40S ribosomal protein S29 (A)	hypothetical protein M91_04059 [Bos mutus]	RecName: Full=LINE-1 reverse transcriptase homolog; EC=2.7.7.49;	SubName: Full=Uncharacterized protein {ECO:0000313|Ensembl:ENSECAP00000034964};	--	GO:0003964,RNA-directed DNA polymerase activity; GO:0046872,metal ion binding	--
XLOC_002208	NW_014637392.1	785	2425	mRNA	.	K00157 aldehyde oxidase [EC:1.2.3.1] | (RefSeq) aldehyde oxidase isoform X1 (A)	aldehyde oxidase isoform X2 [Equus caballus]	RecName: Full=Aldehyde oxidase 1; EC=1.2.3.1 {ECO:0000250|UniProtKB:O54754}; AltName: Full=Azaheterocycle hydroxylase 1; EC=1.17.3.-;	SubName: Full=Uncharacterized protein {ECO:0000313|Ensembl:ENSECAP00000018027};	Xanthine dehydrogenase	GO:0005737,cytoplasm; GO:0004031,aldehyde oxidase activity; GO:0050660,flavin adenine dinucleotide binding; GO:0043546,molybdopterin cofactor binding; GO:0102798,heptaldehyde:oxygen oxidoreductase activity; GO:0102797,geranial:oxygen oxidoreductase activity; GO:0051287,NAD binding; GO:0051537,2 iron, 2 sulfur cluster binding; GO:0016614,oxidoreductase activity, acting on CH-OH group of donors; GO…	--
XLOC_004035	NW_014637972.1	1408854	1409984	lncRNA	-	--	--	--	--	--	--	--
XLOC_000515	NW_014636793.1	623857	629449	mRNA	-	--	PREDICTED: death-associated protein kinase 2 isoform X3 [Pan troglodytes]	--	--	--	--	--
XLOC_001126	NW_014636981.1	446110	469177	mRNA	+	--	unnamed protein product [Homo sapiens]	RecName: Full=LINE-1 reverse transcriptase homolog; EC=2.7.7.49;	SubName: Full=Uncharacterized protein {ECO:0000313|Ensembl:ENSECAP00000024281};	--	GO:0003964,RNA-directed DNA polymerase activity; GO:0046872,metal ion binding	--
XLOC_000270	NW_014636692.1	46008	46276	lncRNA	.	--	--	--	--	--	--	--
XLOC_008046	NW_014638231.1	1456718	1459048	lncRNA	+	--	--	--	--	--	--	--
XLOC_012255	NW_014638680.1	5733736	5734347	mRNA	.	--	--	--	SubName: Full=Uncharacterized protein {ECO:0000313|Ensembl:ENSECAP00000006858};	--	GO:0003964,RNA-directed DNA polymerase activity	--
XLOC_006192	NW_014638096.1	14038	15149	mRNA	+	K19475 WAS/WASL-interacting protein | (RefSeq) collagen alpha-1(I) chain-like (A)	PREDICTED: translation initiation factor IF-2-like [Equus asinus]	--	--	--	--	--
XLOC_007537	NW_014638181.1	3519938	3521052	mRNA	-	--	PREDICTED: transmembrane protein 116 isoform X2 [Equus asinus]	--	SubName: Full=Transmembrane protein 116 {ECO:0000313|Ensembl:ENSECAP00000006159};	Multifunctional pyrimidine synthesis protein CAD (includes carbamoyl-phophate synthetase, aspartate transcarbamylase, and glutamine amidotransferase)	GO:0016021,integral component of membrane	--
XLOC_006166	NW_014638094.1	597746	608053	lncRNA	-	--	--	--	--	--	--	--
XLOC_010492	NW_014638428.1	843201	845878	mRNA	-	--	--	--	--	--	--	--
XLOC_009828	NW_014638358.1	6619800	6637954	mRNA	+	K14556 U3 small nucleolar RNA-associated protein 12 | (RefSeq) wdr3; WD repeat-containing protein 3 isoform X1 (A)	hypothetical protein M91_14132 [Bos mutus]	RecName: Full=LINE-1 reverse transcriptase homolog; EC=2.7.7.49;	SubName: Full=Uncharacterized protein {ECO:0000313|Ensembl:ENSECAP00000035365};	--	GO:0003964,RNA-directed DNA polymerase activity; GO:0046872,metal ion binding	--
XLOC_009944	NW_014638370.1	6251781	6255495	lncRNA	-	--	--	--	--	--	--	--
XLOC_000327	NW_014636715.1	3337317	3367301	mRNA	+	K05436 thymic stromal lymphopoietin | (RefSeq) TSLP; thymic stromal lymphopoietin (A)	PREDICTED: thymic stromal lymphopoietin [Pteropus alecto]	--	SubName: Full=Thymic stromal lymphopoetin {ECO:0000313|EMBL:CBA10133.1};	--	GO:0005125,cytokine activity	--
XLOC_006565	NW_014638121.1	1334337	1336045	lncRNA	+	--	--	--	--	--	--	--
XLOC_006734	NW_014638132.1	1431356	1432584	lncRNA	.	--	--	--	--	--	--	--
XLOC_009092	NW_014638289.1	952943	954086	lncRNA	-	--	--	--	--	--	--	--
XLOC_004167	NW_014637977.1	2575538	2577272	lncRNA	.	--	--	--	--	--	--	--
XLOC_010301	NW_014638407.1	386322	388501	mRNA	-	K08098 phosphatidylinositol glycan, class Z [EC:2.4.1.-] | (RefSeq) PIGZ; phosphatidylinositol glycan anchor biosynthesis class Z (A)	PREDICTED: GPI mannosyltransferase 4 [Equus asinus]	--	RecName: Full=Mannosyltransferase {ECO:0000256|RuleBase:RU363075}; EC=2.4.1.- {ECO:0000256|RuleBase:RU363075};	Putative alpha 1,2 mannosyltransferase	GO:0005783,endoplasmic reticulum; GO:0016021,integral component of membrane; GO:0005789,endoplasmic reticulum membrane; GO:0006506,GPI anchor biosynthetic process; GO:0000026,alpha-1,2-mannosyltransferase activity; GO:0000030,mannosyltransferase activity	--
XLOC_003746	NW_014637956.1	1163085	1165382	mRNA	-	--	--	--	--	--	--	--
XLOC_010285	NW_014638404.1	831597	839554	lncRNA	-	--	--	--	--	--	--	--
XLOC_008350	NW_014638251.1	251762	252885	mRNA	+	K20056 PDZ domain-containing protein GIPC | (RefSeq) PDZ domain-containing protein GIPC1-like (A)	GIPC1 isoform 13, partial [Pan troglodytes]	RecName: Full=PDZ domain-containing protein GIPC2;	SubName: Full=GIPC1 isoform 13 {ECO:0000313|EMBL:PNI50970.1}; Flags: Fragment;	RGS-GAIP interacting protein GIPC, contains PDZ domain	GO:0005737,cytoplasm; GO:0042802,identical protein binding	--
XLOC_012263	NW_014638685.1	419743	420136	lncRNA	.	--	--	--	--	--	--	--
XLOC_001670	NW_014637150.1	566	783	mRNA	.	K04388 TGF-beta receptor type-2 [EC:2.7.11.30] | (RefSeq) TGFBR2; transforming growth factor beta receptor 2 (A)	PREDICTED: TGF-beta receptor type-2, partial [Equus przewalskii]	RecName: Full=TGF-beta receptor type-2; Short=TGFR-2; EC=2.7.11.30; AltName: Full=TGF-beta type II receptor; AltName: Full=Transforming growth factor-beta receptor type II; Short=TGF-beta receptor type II; Short=TbetaR-II; Flags: Precursor; Fragment;	RecName: Full=TGF-beta receptor type-2 {ECO:0000256|PIRNR:PIRNR037393}; Short=TGFR-2 {ECO:0000256|PIRNR:PIRNR037393}; EC=2.7.11.30 {ECO:0000256|PIRNR:PIRNR037393}; AltName: Full=TGF-beta type II receptor {ECO:0000256|PIRNR:PIRNR037393}; AltName: Full=Transforming growth factor-beta receptor type II {ECO:0000256|PIRNR:PIRNR037393};	Transforming growth factor beta/activin receptor subfamily of serine/threonine kinases	GO:0030154,cell differentiation; GO:0040008,regulation of growth; GO:0006915,apoptotic process; GO:0005026,transforming growth factor beta receptor activity, type II; GO:0005886,plasma membrane; GO:0004702,NA; GO:0046872,metal ion binding; GO:0016021,integral component of membrane; GO:0005524,ATP binding; GO:0045121,membrane raft	--
XLOC_000643	NW_014636843.1	47855	48097	lncRNA	-	--	--	--	--	--	--	--
XLOC_002139	NW_014637333.1	761622	772174	lncRNA	-	--	--	--	--	--	--	--
XLOC_004404	NW_014637992.1	749990	750835	mRNA	.	--	hypothetical protein M91_10472 [Bos mutus]	RecName: Full=LINE-1 reverse transcriptase homolog; EC=2.7.7.49;	SubName: Full=Uncharacterized protein {ECO:0000313|Ensembl:ENSECAP00000000736};	--	GO:0003964,RNA-directed DNA polymerase activity; GO:0046872,metal ion binding	--
XLOC_004463	NW_014637994.1	296161	300007	lncRNA	-	--	--	--	--	--	--	--
XLOC_000387	NW_014636749.1	8936	9186	lncRNA	.	--	--	--	--	--	--	--
XLOC_012051	NW_014638653.1	288510	290265	mRNA	-	K14966 host cell factor | (RefSeq) HCFC1; host cell factor 1 isoform X1 (A)	PREDICTED: host cell factor 1 isoform X5 [Manis javanica]	--	SubName: Full=Uncharacterized protein {ECO:0000313|Ensembl:ENSMLEP00000036787};	Host cell transcription factor HCFC1	--	--
XLOC_006366	NW_014638106.1	1238630	1239555	mRNA	+	K10517 zinc finger and BTB domain-containing protein 46 | (RefSeq) zinc finger and BTB domain-containing protein 46-like (A)	hypothetical protein M91_02473, partial [Bos mutus]	RecName: Full=LINE-1 reverse transcriptase homolog; EC=2.7.7.49;	SubName: Full=Uncharacterized protein {ECO:0000313|Ensembl:ENSECAP00000018308};	--	GO:0003964,RNA-directed DNA polymerase activity; GO:0046872,metal ion binding	--
XLOC_001979	NW_014637234.1	3751771	3752611	mRNA	.	K17495 CUB and sushi domain-containing protein | (RefSeq) CUB and sushi domain-containing protein 1-like (A)	endonuclease/reverse transcriptase [Pan troglodytes]	RecName: Full=LINE-1 reverse transcriptase homolog; EC=2.7.7.49;	SubName: Full=Uncharacterized protein {ECO:0000313|Ensembl:ENSECAP00000026883};	FOG: Reverse transcriptase	GO:0003964,RNA-directed DNA polymerase activity; GO:0046872,metal ion binding	--
XLOC_009244	NW_014638305.1	1170646	1171252	mRNA	.	K01581 ornithine decarboxylase [EC:4.1.1.17] | (RefSeq) ODC1; ornithine decarboxylase isoform X1 (A)	PREDICTED: ornithine decarboxylase isoform X1 [Ovis aries]	RecName: Full=Ornithine decarboxylase; Short=ODC; EC=4.1.1.17;	SubName: Full=Ornithine decarboxylase {ECO:0000313|EMBL:MBW01120.1}; Flags: Fragment;	Ornithine decarboxylase	GO:0005737,cytoplasm; GO:0004586,ornithine decarboxylase activity; GO:0042176,regulation of protein catabolic process; GO:0033387,putrescine biosynthetic process from ornithine; GO:0042803,protein homodimerization activity	--
XLOC_010785	NW_014638459.1	799527	804593	mRNA	+	--	hypothetical protein M91_20393 [Bos mutus]	--	SubName: Full=Uncharacterized protein {ECO:0000313|Ensembl:ENSECAP00000041360};	--	--	--
XLOC_011024	NW_014638492.1	51594	51828	mRNA	.	--	--	--	--	--	--	--
XLOC_011155	NW_014638514.1	2543687	2601590	mRNA	+	--	transposase [Bos taurus]	--	SubName: Full=Uncharacterized protein {ECO:0000313|Ensembl:ENSECAP00000001025};	--	GO:0003727,single-stranded RNA binding; GO:0032197,transposition, RNA-mediated; GO:0030529,NA	L1 transposable element dsRBD-like domain
XLOC_008391	NW_014638251.1	700149	702664	mRNA	.	K15101 solute carrier family 25 (mitochondrial ornithine transporter) member 2/15 | (RefSeq) mitochondrial ornithine transporter 1-like (A)	NADPH:adrenodoxin oxidoreductase, mitochondrial isoform X4 [Equus caballus]	--	SubName: Full=Lemur tyrosine kinase 2 {ECO:0000313|Ensembl:ENSECAP00000017235};	--	GO:0005524,ATP binding; GO:0004672,protein kinase activity	--
XLOC_001351	NW_014637069.1	3563436	3563786	mRNA	.	--	LINE-1 element ORF2 (predicted) [Sorex araneus]	RecName: Full=LINE-1 reverse transcriptase homolog; EC=2.7.7.49;	SubName: Full=Sperm-associated antigen 16 protein isoform X18-like {ECO:0000313|EMBL:HDA67817.1}; Flags: Fragment;	FOG: Reverse transcriptase	GO:0003964,RNA-directed DNA polymerase activity; GO:0046872,metal ion binding	--
XLOC_002810	NW_014637644.1	1890771	1890986	lncRNA	.	--	--	--	--	--	--	--
XLOC_000877	NW_014636893.1	3399403	3400105	lncRNA	.	--	--	--	--	--	--	--
XLOC_000495	NW_014636790.1	149444	151766	mRNA	+	--	--	--	RecName: Full=Carboxypeptidase {ECO:0000256|RuleBase:RU361156}; EC=3.4.16.- {ECO:0000256|RuleBase:RU361156};	--	--	--
XLOC_003395	NW_014637946.1	193086	197888	mRNA	+	K14711 solute carrier family 39 (zinc transporter), member 5 | (RefSeq) SLC39A5; zinc transporter ZIP5 isoform X1 (A)	PREDICTED: zinc transporter ZIP5 [Macaca nemestrina]	RecName: Full=Zinc transporter ZIP6; AltName: Full=Solute carrier family 39 member 6; AltName: Full=Zrt- and Irt-like protein 6; Short=ZIP-6; Flags: Precursor;	SubName: Full=Uncharacterized protein {ECO:0000313|Ensembl:ENSBTAP00000058877};	Putative zinc transporter	GO:0046873,metal ion transmembrane transporter activity; GO:0016021,integral component of membrane; GO:0071577,zinc ion transmembrane transport; GO:0005886,plasma membrane; GO:0031258,lamellipodium membrane	ZIP Zinc transporter
XLOC_000444	NW_014636760.1	2402867	2403135	lncRNA	.	--	--	--	--	--	--	--
XLOC_006910	NW_014638140.1	1777927	1782345	lncRNA	-	--	--	--	--	--	--	--
XLOC_000669	NW_014636854.1	83580	86450	mRNA	+	K10095 galectin-12 | (RefSeq) LGALS12; galectin 12 (A)	PREDICTED: galectin-12 [Cebus capucinus imitator]	--	RecName: Full=Galectin {ECO:0000256|RuleBase:RU102079};	Galectin, galactose-binding lectin	--	--
XLOC_004449	NW_014637994.1	176459	178645	lncRNA	+	--	--	--	--	--	--	--
XLOC_010707	NW_014638448.1	365386	366038	lncRNA	.	--	--	--	--	--	--	--
XLOC_000760	NW_014636882.1	200056	207427	mRNA	+	K16538 progesterone-induced-blocking factor 1 | (RefSeq) PIBF1; progesterone-induced-blocking factor 1 isoform X1 (A)	progesterone-induced-blocking factor 1 isoform X3 [Equus caballus]	--	RecName: Full=Dynein light chain {ECO:0000256|RuleBase:RU365010};	--	--	--
XLOC_009723	NW_014638347.1	1451794	1464294	lncRNA	+	--	--	--	--	--	--	--
XLOC_001712	NW_014637157.1	3402199	3403409	lncRNA	-	--	--	--	--	--	--	--
XLOC_010340	NW_014638413.1	1016912	1020954	mRNA	+	K00933 creatine kinase [EC:2.7.3.2] | (RefSeq) CKM; creatine kinase M-type (A)	muscle creatine kinase, partial [Sus scrofa]	RecName: Full=Creatine kinase M-type; EC=2.7.3.2; AltName: Full=Creatine kinase M chain; AltName: Full=Creatine phosphokinase M-type; Short=CPK-M; AltName: Full=M-CK;	SubName: Full=Muscle creatine kinase {ECO:0000313|EMBL:CAJ01908.1}; EC=2.7.3.2 {ECO:0000313|EMBL:CAJ01908.1}; Flags: Fragment;	Creatine kinases	GO:0009408,response to heat; GO:0004111,creatine kinase activity; GO:0005524,ATP binding; GO:0005615,extracellular space	--
XLOC_001912	NW_014637212.1	118964	120385	lncRNA	-	--	--	--	--	--	--	--
XLOC_001352	NW_014637069.1	3564317	3565011	mRNA	.	--	hypothetical protein M91_16983, partial [Bos mutus]	RecName: Full=LINE-1 reverse transcriptase homolog; EC=2.7.7.49;	SubName: Full=Uncharacterized protein {ECO:0000313|Ensembl:ENSECAP00000010062};	--	GO:0003964,RNA-directed DNA polymerase activity; GO:0046872,metal ion binding	--
XLOC_008392	NW_014638251.1	1013739	1014384	lncRNA	.	--	--	--	--	--	--	--
XLOC_004280	NW_014637985.1	50667	52087	lncRNA	-	--	--	--	--	--	--	--
XLOC_011173	NW_014638514.1	4851941	4856263	lncRNA	-	--	--	--	--	--	--	--
XLOC_010140	NW_014638389.1	608446	609846	mRNA	.	--	PREDICTED: putative uncharacterized protein FLJ42213 [Gorilla gorilla gorilla]	--	--	--	--	--
XLOC_006210	NW_014638098.1	1095365	1110680	mRNA	+	K23437 cytosolic carboxypeptidase protein 2/3 [EC:3.4.17.-] | (RefSeq) cytosolic carboxypeptidase 2-like (A)	hypothetical protein M91_02473, partial [Bos mutus]	RecName: Full=LINE-1 reverse transcriptase homolog; EC=2.7.7.49;	SubName: Full=Uncharacterized protein {ECO:0000313|EMBL:HDA04875.1};	--	GO:0003964,RNA-directed DNA polymerase activity; GO:0046872,metal ion binding	--
XLOC_010842	NW_014638472.1	1	7038	mRNA	+	K06106 cortactin | (RefSeq) Cttn; src substrate cortactin isoform X1 (A)	PREDICTED: src substrate cortactin isoform X6 [Capra hircus]	RecName: Full=Drebrin-like protein;	SubName: Full=Cortactin {ECO:0000313|Ensembl:ENSECAP00000045073};	--	GO:0030665,clathrin-coated vesicle membrane; GO:0071800,podosome assembly; GO:0002102,podosome; GO:0005938,cell cortex; GO:0097178,ruffle assembly; GO:0016601,Rac protein signal transduction; GO:0030027,lamellipodium; GO:0030054,cell junction; GO:0006898,receptor-mediated endocytosis; GO:0001726,ruffle; GO:0045296,cadherin binding; GO:0005769,early endosome; GO:0048812,neuron projection morphogen…	--
XLOC_007138	NW_014638153.1	3876	17101	lncRNA	-	--	--	--	--	--	--	--
XLOC_005299	NW_014638036.1	14662737	14666901	mRNA	-	--	--	--	--	--	--	--
XLOC_008192	NW_014638244.1	1226184	1227329	mRNA	+	K10644 E3 ubiquitin-protein ligase CHFR [EC:2.3.2.27] | (RefSeq) CHFR; checkpoint with forkhead and ring finger domains (A)	PREDICTED: E3 ubiquitin-protein ligase CHFR isoform X2 [Equus asinus]	RecName: Full=E3 ubiquitin-protein ligase CHFR; EC=2.3.2.27 {ECO:0000250|UniProtKB:Q96EP1}; AltName: Full=Checkpoint with forkhead and RING finger domains protein; AltName: Full=RING-type E3 ubiquitin transferase CHFR {ECO:0000305};	SubName: Full=Checkpoint with forkhead and ring finger domains {ECO:0000313|Ensembl:ENSECAP00000040069};	E3 ubiquitin ligase	GO:0016605,PML body; GO:0005634,nucleus; GO:0019941,modification-dependent protein catabolic process; GO:0000166,nucleotide binding; GO:0046872,metal ion binding; GO:0004842,ubiquitin-protein transferase activity; GO:0000209,protein polyubiquitination; GO:0051301,cell division; GO:0007093,mitotic cell cycle checkpoint	--
XLOC_009048	NW_014638283.1	1271139	1271432	lncRNA	.	--	--	--	--	--	--	--
XLOC_006789	NW_014638136.1	3637000	3644655	lncRNA	+	--	--	--	--	--	--	--
XLOC_000982	NW_014636941.1	1	271	lncRNA	.	--	--	--	--	--	--	--
XLOC_006903	NW_014638140.1	1606080	1609437	mRNA	+	--	--	--	SubName: Full=Solute carrier family 38 member 9 {ECO:0000313|Ensembl:ENSECAP00000036175};	--	--	--
XLOC_007567	NW_014638181.1	3735843	3736814	mRNA	.	K10632 BRCA1-associated protein [EC:2.3.2.27] | (RefSeq) BRAP; BRCA1 associated protein (A)	PREDICTED: BRCA1-associated protein isoform X2 [Orycteropus afer afer]	--	SubName: Full=BRAP isoform 2 {ECO:0000313|EMBL:PNI64638.1}; Flags: Fragment;	Cytoplasmic Zn-finger protein BRAP2 (BRCA1 associated protein)	--	--
XLOC_006148	NW_014638094.1	1452010	1453603	mRNA	+	--	--	--	--	--	--	--
XLOC_000781	NW_014636882.1	1607660	1611403	mRNA	-	K06947 polynucleotide 5'-hydroxyl-kinase GRC3/NOL9 [EC:2.7.1.-] | (RefSeq) NOL9; nucleolar protein 9 (A)	PREDICTED: polynucleotide 5'-hydroxyl-kinase NOL9 [Equus przewalskii]	RecName: Full=Polynucleotide 5'-hydroxyl-kinase NOL9; EC=2.7.1.-; AltName: Full=Nucleolar protein 9;	SubName: Full=Nucleolar protein 9 {ECO:0000313|Ensembl:ENSECAP00000010956};	--	GO:0045111,intermediate filament cytoskeleton; GO:0051731,polynucleotide 5'-hydroxyl-kinase activity; GO:0005730,nucleolus; GO:0005634,nucleus; GO:0000460,maturation of 5.8S rRNA; GO:0003723,RNA binding; GO:0000448,cleavage in ITS2 between 5.8S rRNA and LSU-rRNA of tricistronic rRNA transcript (SSU-rRNA, 5.8S rRNA, LSU-rRNA); GO:0005524,ATP binding	--
XLOC_007594	NW_014638183.1	1234449	1238611	mRNA	.	K17095 annexin A7/11 | (RefSeq) ANXA7; annexin A7 isoform X2 (A)	PREDICTED: LOW QUALITY PROTEIN: annexin A7 [Colobus angolensis palliatus]	RecName: Full=Annexin A7; AltName: Full=Annexin VII; AltName: Full=Annexin-7;	SubName: Full=Uncharacterized protein {ECO:0000313|EMBL:TEA37379.1};	Annexin	GO:0005544,calcium-dependent phospholipid binding; GO:0005509,calcium ion binding	--
XLOC_008433	NW_014638255.1	220255	237184	lncRNA	+	--	--	--	--	--	--	--
XLOC_011285	NW_014638534.1	685847	688176	mRNA	+	--	PREDICTED: neutral and basic amino acid transport protein rBAT isoform X2 [Equus przewalskii]	--	SubName: Full=Lemur tyrosine kinase 2 {ECO:0000313|Ensembl:ENSECAP00000017235};	--	GO:0005524,ATP binding; GO:0004672,protein kinase activity	--
XLOC_009242	NW_014638305.1	1066611	1081627	mRNA	-	--	hypothetical protein CB1_001616083 [Camelus ferus]	--	SubName: Full=Uncharacterized protein {ECO:0000313|EMBL:EPY75599.1};	--	--	--
XLOC_000498	NW_014636790.1	80485	80708	mRNA	.	--	hypothetical protein M91_16983, partial [Bos mutus]	--	SubName: Full=Uncharacterized protein {ECO:0000313|Ensembl:ENSMPUP00000000455};	--	--	--
XLOC_004631	NW_014638006.1	1953417	1955156	lncRNA	-	--	--	--	--	--	--	--
XLOC_006899	NW_014638139.1	1800773	1801862	mRNA	.	K08858 serine/threonine-protein kinase SBK [EC:2.7.11.1] | (RefSeq) SBK3; SH3 domain binding kinase family member 3 (A)	PREDICTED: uncharacterized serine/threonine-protein kinase SBK3 [Rhinopithecus bieti]	--	RecName: Full=Histone acetyltransferase {ECO:0000256|RuleBase:RU361211}; EC=2.3.1.48 {ECO:0000256|RuleBase:RU361211};	--	GO:0043966,histone H3 acetylation; GO:0004402,histone acetyltransferase activity; GO:0006334,nucleosome assembly; GO:0000786,nucleosome; GO:0003713,transcription coactivator activity; GO:0070776,MOZ/MORF histone acetyltransferase complex; GO:0006355,regulation of transcription, DNA-templated; GO:0048513,animal organ development; GO:0003677,DNA binding; GO:0046872,metal ion binding	--
XLOC_009893	NW_014638367.1	111532	114160	mRNA	.	--	hypothetical protein M91_12677 [Bos mutus]	RecName: Full=LINE-1 reverse transcriptase homolog; EC=2.7.7.49;	SubName: Full=Uncharacterized protein {ECO:0000313|Ensembl:ENSECAP00000045438};	--	GO:0003964,RNA-directed DNA polymerase activity; GO:0046872,metal ion binding	--
XLOC_001270	NW_014637036.1	4486473	4489437	lncRNA	+	--	--	--	--	--	--	--
XLOC_005252	NW_014638036.1	15005834	15021176	mRNA	+	--	PREDICTED: neutral and basic amino acid transport protein rBAT isoform X2 [Equus przewalskii]	--	SubName: Full=Uncharacterized protein {ECO:0000313|Ensembl:ENSECAP00000037584};	--	--	Uncharacterised protein family (UPF0139)
XLOC_008159	NW_014638239.1	1542252	1542639	lncRNA	.	--	--	--	--	--	--	--
XLOC_009818	NW_014638356.1	462493	463905	lncRNA	.	--	--	--	--	--	--	--
XLOC_002916	NW_014637732.1	3064220	3065080	mRNA	+	--	hypothetical protein PAL_GLEAN10011919 [Pteropus alecto]	--	SubName: Full=Syntaxin-1B isoform X2 {ECO:0000313|EMBL:HCZ67549.1};	--	--	--
XLOC_001230	NW_014637018.1	39878	48840	mRNA	+	--	uncharacterized protein LOC106782620 [Equus caballus]	--	--	--	--	--
XLOC_009094	NW_014638289.1	958495	959117	lncRNA	.	--	--	--	--	--	--	--
XLOC_005751	NW_014638068.1	1571088	1600512	lncRNA	-	--	--	--	--	--	--	--
XLOC_006772	NW_014638135.1	1301502	1301786	mRNA	+	--	regulation of nuclear pre-mRNA domain-containing protein 2 isoform X3 [Equus caballus]	--	SubName: Full=Solute carrier family 38 member 9 {ECO:0000313|Ensembl:ENSECAP00000036175};	--	--	--
XLOC_003947	NW_014637966.1	1821941	1822720	lncRNA	.	--	--	--	--	--	--	--
XLOC_003300	NW_014637876.1	2252865	2258016	lncRNA	-	--	--	--	--	--	--	--
XLOC_006546	NW_014638117.1	1756634	1757191	lncRNA	.	--	--	--	--	--	--	--
XLOC_007742	NW_014638202.1	155360	158731	mRNA	-	--	--	--	--	--	--	--
XLOC_011543	NW_014638569.1	885780	886297	lncRNA	.	--	--	--	--	--	--	--
XLOC_009457	NW_014638325.1	4083905	4084151	mRNA	.	K16538 progesterone-induced-blocking factor 1 | (RefSeq) PIBF1; progesterone-induced-blocking factor 1 isoform X1 (A)	uncharacterized protein LOC111774057 [Equus caballus]	--	SubName: Full=Solute carrier family 38 member 9 {ECO:0000313|Ensembl:ENSECAP00000036175};	--	--	--
XLOC_001305	NW_014637047.1	2124501	2124869	lncRNA	.	--	--	--	--	--	--	--
XLOC_004575	NW_014638003.1	605065	623370	mRNA	-	--	--	--	--	--	--	--
XLOC_000507	NW_014636793.1	1595059	1596522	lncRNA	+	--	--	--	--	--	--	--
XLOC_011718	NW_014638596.1	515660	516016	mRNA	.	--	lamin-like protein, partial [Homo sapiens]	RecName: Full=LINE-1 reverse transcriptase homolog; EC=2.7.7.49;	SubName: Full=Uncharacterized protein {ECO:0000313|EMBL:HDA19692.1};	--	GO:0003964,RNA-directed DNA polymerase activity; GO:0046872,metal ion binding	--
XLOC_010521	NW_014638434.1	215407	215817	lncRNA	+	--	--	--	--	--	--	--
XLOC_000015	NW_014636647.1	3372566	3375120	mRNA	+	--	--	--	SubName: Full=Protein FAM92B isoform X2 {ECO:0000313|EMBL:HDA12849.1}; Flags: Fragment;	--	--	--
XLOC_007623	NW_014638188.1	1696360	1786535	lncRNA	+	--	--	--	--	--	--	--
XLOC_005447	NW_014638046.1	1266218	1269448	lncRNA	-	--	--	--	--	--	--	--
XLOC_002896	NW_014637718.1	1	276	lncRNA	.	--	--	--	--	--	--	--
XLOC_008145	NW_014638239.1	1093301	1097772	mRNA	-	--	--	--	--	--	--	--
XLOC_006980	NW_014638146.1	1452964	1453444	lncRNA	.	--	--	--	--	--	--	--
XLOC_012758	NW_014638747.1	4853709	4853929	mRNA	.	--	--	--	--	--	--	--
XLOC_011841	NW_014638615.1	411503	412290	mRNA	-	--	--	--	--	--	--	--
XLOC_010514	NW_014638432.1	769430	771376	mRNA	-	--	--	--	--	--	--	--
XLOC_001859	NW_014637200.1	582885	584141	lncRNA	-	--	--	--	--	--	--	--
XLOC_009609	NW_014638335.1	1233750	1243818	lncRNA	+	--	--	--	--	--	--	--
XLOC_004350	NW_014637990.1	142500	143414	mRNA	-	K15008 discs, large-associated protein 1 | (RefSeq) disks large-associated protein 1-like (A)	hypothetical protein A6R68_10409, partial [Neotoma lepida]	--	SubName: Full=disks large-associated protein 4 {ECO:0000313|RefSeq:XP_004317588.2, ECO:0000313|RefSeq:XP_019806209.1};	SAP-90/PSD-95 associated protein-related protein (Vulcan)	--	--
XLOC_006780	NW_014638135.1	1416126	1420556	lncRNA	-	--	--	--	--	--	--	--
XLOC_005502	NW_014638050.1	701051	710525	mRNA	-	K11253 histone H3 | (RefSeq) histone H3.1 (A)	Histone H3.1 [Cricetulus griseus]	RecName: Full=Histone H3.1;	RecName: Full=Histone H3 {ECO:0000256|RuleBase:RU004471};	Histones H3 and H4	GO:0006334,nucleosome assembly; GO:0031492,nucleosomal DNA binding; GO:0000786,nucleosome; GO:0005634,nucleus; GO:0046982,protein heterodimerization activity	--
XLOC_011158	NW_014638514.1	3794054	3795597	mRNA	+	--	--	--	--	--	--	SCO1/SenC
XLOC_002001	NW_014637252.1	2125	2587	lncRNA	.	--	--	--	--	--	--	--
XLOC_012835	NW_014638769.1	1209785	1209997	lncRNA	-	--	--	--	--	--	--	--
XLOC_009439	NW_014638325.1	2298769	2300741	mRNA	-	--	--	--	--	--	--	--
XLOC_000211	NW_014636671.1	1302877	1303537	mRNA	+	--	endonuclease/reverse transcriptase [Sus scrofa]	RecName: Full=LINE-1 reverse transcriptase homolog; EC=2.7.7.49;	SubName: Full=Uncharacterized protein {ECO:0000313|EMBL:HCZ93201.1}; Flags: Fragment;	--	GO:0003964,RNA-directed DNA polymerase activity; GO:0046872,metal ion binding	Photosystem II complex subunit Ycf12
XLOC_003280	NW_014637864.1	1938368	1938647	mRNA	.	--	--	--	SubName: Full=Uncharacterized protein {ECO:0000313|EMBL:HDB95019.1};	--	--	--
XLOC_012182	NW_014638669.1	2231316	2233532	mRNA	.	--	PREDICTED: vitrin [Equus przewalskii]	RecName: Full=Vitrin; Flags: Precursor;	SubName: Full=Vitrin {ECO:0000313|EMBL:MBW02186.1}; Flags: Fragment;	von Willebrand factor and related coagulation proteins	GO:0005578,NA	--
XLOC_001070	NW_014636980.1	2864916	2869148	mRNA	+	K10265 F-box and WD-40 domain protein 9 | (RefSeq) FBXW9; F-box/WD repeat-containing protein 9 isoform X1 (A)	NADPH:adrenodoxin oxidoreductase, mitochondrial isoform X4 [Equus caballus]	--	SubName: Full=Chromosome 13 C16orf89 homolog {ECO:0000313|Ensembl:ENSECAP00000042584};	--	--	--
XLOC_000581	NW_014636819.1	31339	32213	mRNA	.	--	--	--	--	--	--	--
XLOC_010212	NW_014638398.1	701461	704875	lncRNA	-	--	--	--	--	--	--	--
XLOC_008534	NW_014638258.1	12925099	12928493	mRNA	+	--	mCG144778, partial [Mus musculus]	RecName: Full=LINE-1 reverse transcriptase homolog; EC=2.7.7.49;	SubName: Full=Uncharacterized protein {ECO:0000313|EMBL:HDA48580.1};	--	GO:0003964,RNA-directed DNA polymerase activity; GO:0046872,metal ion binding	--
XLOC_009172	NW_014638303.1	107240	109904	mRNA	+	--	hCG2008112 [Homo sapiens]	--	SubName: Full=Protein Tob2 {ECO:0000313|EMBL:HCZ63658.1}; Flags: Fragment;	--	--	--
XLOC_001207	NW_014637003.1	2930214	2930634	mRNA	.	K15101 solute carrier family 25 (mitochondrial ornithine transporter) member 2/15 | (RefSeq) mitochondrial ornithine transporter 1-like (A)	NADPH:adrenodoxin oxidoreductase, mitochondrial isoform X4 [Equus caballus]	--	SubName: Full=Chromosome 13 C16orf89 homolog {ECO:0000313|Ensembl:ENSECAP00000042584};	--	--	--
XLOC_012254	NW_014638680.1	1110413	1111467	mRNA	.	K02910 large subunit ribosomal protein L31e | (RefSeq) uncharacterized LOC103555032 (A)	unnamed protein product [Canis lupus familiaris]	RecName: Full=LINE-1 reverse transcriptase homolog; EC=2.7.7.49;	SubName: Full=Uncharacterized protein {ECO:0000313|Ensembl:ENSECAP00000010414};	--	GO:0003964,RNA-directed DNA polymerase activity; GO:0046872,metal ion binding	--
XLOC_003720	NW_014637955.1	40273	43917	mRNA	.	K15101 solute carrier family 25 (mitochondrial ornithine transporter) member 2/15 | (RefSeq) mitochondrial ornithine transporter 1-like (A)	NADPH:adrenodoxin oxidoreductase, mitochondrial isoform X4 [Equus caballus]	--	SubName: Full=Uncharacterized protein {ECO:0000313|Ensembl:ENSECAP00000040144};	--	--	--
XLOC_007041	NW_014638148.1	7959908	7961803	mRNA	+	--	PREDICTED: transmembrane protein 198-like isoform X1 [Pteropus alecto]	--	SubName: Full=Transmembrane protein 198 {ECO:0000313|EMBL:ELK15260.1};	--	GO:0016021,integral component of membrane	--
XLOC_001688	NW_014637157.1	2682104	2697837	lncRNA	+	--	--	--	--	--	--	--
XLOC_012001	NW_014638642.1	302881	303261	mRNA	.	K12813 pre-mRNA-splicing factor ATP-dependent RNA helicase DHX16 [EC:3.6.4.13] | (RefSeq) DHX16; DEAH-box helicase 16 (A)	PREDICTED: putative pre-mRNA-splicing factor ATP-dependent RNA helicase DHX16 isoform X1 [Equus asinus]	RecName: Full=Pre-mRNA-splicing factor ATP-dependent RNA helicase DHX16; EC=3.6.4.13; AltName: Full=ATP-dependent RNA helicase #3; AltName: Full=DEAH-box protein 16;	SubName: Full=Putative pre-mRNA-splicing factor ATP-dependent RNA helicase DHX16 {ECO:0000313|EMBL:ELW67858.1}; Flags: Fragment;	mRNA splicing factor ATP-dependent RNA helicase	GO:0005737,cytoplasm; GO:0005634,nucleus; GO:0000398,mRNA splicing, via spliceosome; GO:0005654,nucleoplasm; GO:0004004,ATP-dependent RNA helicase activity; GO:0005681,spliceosomal complex; GO:0005524,ATP binding; GO:0003723,RNA binding	--
XLOC_006935	NW_014638142.1	1967579	1971638	mRNA	+	--	hypothetical protein EGK_05727, partial [Macaca mulatta]	RecName: Full=LINE-1 reverse transcriptase homolog; EC=2.7.7.49;	SubName: Full=Uncharacterized protein {ECO:0000313|EMBL:HDA41376.1};	--	GO:0003964,RNA-directed DNA polymerase activity; GO:0046872,metal ion binding	--
XLOC_003796	NW_014637958.1	2973357	2975977	mRNA	+	K16724 SCL-interrupting locus protein | (RefSeq) STIL; SCL/TAL1 interrupting locus (A)	PREDICTED: SCL-interrupting locus protein isoform X4 [Equus asinus]	--	SubName: Full=STIL, centriolar assembly protein {ECO:0000313|Ensembl:ENSECAP00000009220};	--	--	--
XLOC_009745	NW_014638347.1	1480646	1483122	lncRNA	-	--	--	--	--	--	--	--
XLOC_004561	NW_014638003.1	2079410	2091082	mRNA	+	K23437 cytosolic carboxypeptidase protein 2/3 [EC:3.4.17.-] | (RefSeq) cytosolic carboxypeptidase 2-like (A)	hypothetical protein M91_16901, partial [Bos mutus]	RecName: Full=LINE-1 reverse transcriptase homolog; EC=2.7.7.49;	SubName: Full=Solute carrier family 38 member 9 {ECO:0000313|Ensembl:ENSECAP00000023209};	--	GO:0003964,RNA-directed DNA polymerase activity; GO:0046872,metal ion binding	--
XLOC_008313	NW_014638249.1	966171	966395	mRNA	-	K15516 fragile X mental retardation protein | (RefSeq) FXR2; FMR1 autosomal homolog 2 (A)	Fragile X mental retardation syndrome-related protein 2 [Heterocephalus glaber]	RecName: Full=Fragile X mental retardation syndrome-related protein 1;	SubName: Full=Fragile X mental retardation syndrome-related protein 2 {ECO:0000313|EMBL:HDB95523.1}; Flags: Fragment;	--	GO:0005737,cytoplasm; GO:0005844,polysome; GO:0007517,muscle organ development; GO:0003729,mRNA binding; GO:0033592,RNA strand annealing activity; GO:0005634,nucleus; GO:0030154,cell differentiation; GO:0017148,negative regulation of translation; GO:0046982,protein heterodimerization activity; GO:2000637,positive regulation of gene silencing by miRNA; GO:0042803,protein homodimerization activity	--
XLOC_009523	NW_014638329.1	1202792	1203688	mRNA	+	K10456 kelch-like protein 19 | (RefSeq) KEAP1; kelch-like ECH-associated protein 1 (A)	kelch-like ECH-associated protein 1 [Equus caballus]	RecName: Full=Kelch-like ECH-associated protein 1; AltName: Full=Cytosolic inhibitor of Nrf2; Short=INrf2;	SubName: Full=Kelch like ECH associated protein 1 {ECO:0000313|Ensembl:ENSECAP00000018058};	Proteins containing BTB/POZ and Kelch domains, involved in regulatory/signal transduction processes	GO:0005737,cytoplasm; GO:0005634,nucleus; GO:0043161,proteasome-mediated ubiquitin-dependent protein catabolic process; GO:0008134,transcription factor binding; GO:0010499,proteasomal ubiquitin-independent protein catabolic process; GO:0016567,protein ubiquitination; GO:0006351,transcription, DNA-templated; GO:0042994,cytoplasmic sequestering of transcription factor; GO:0031463,Cul3-RING ubiquiti…	Galactose oxidase, central domain
XLOC_008638	NW_014638259.1	1966393	1966673	lncRNA	-	--	--	--	--	--	--	--
XLOC_005904	NW_014638078.1	1151977	1152668	mRNA	+	K22682 c-type lectin domain family 18 | (RefSeq) C-type lectin domain family 18 member A-like (A)	RecName: Full=LINE-1 reverse transcriptase homolog prf||1207289B reverse transcriptase related protein [Nycticebus coucang]	RecName: Full=LINE-1 reverse transcriptase homolog; EC=2.7.7.49;	SubName: Full=Uncharacterized protein {ECO:0000313|Ensembl:ENSECAP00000027079};	--	GO:0003964,RNA-directed DNA polymerase activity; GO:0046872,metal ion binding	--
XLOC_000693	NW_014636860.1	22577	26286	mRNA	+	--	PREDICTED: uncharacterized protein LOC103548132 [Equus przewalskii]	--	SubName: Full=Uncharacterized protein {ECO:0000313|Ensembl:ENSECAP00000038180};	--	--	--
XLOC_000206	NW_014636667.1	98980	114147	mRNA	+	--	PREDICTED: vesicle transport protein SFT2C [Equus asinus]	--	--	--	--	--
XLOC_008265	NW_014638247.1	4254377	4255078	lncRNA	.	--	--	--	--	--	--	--
XLOC_003159	NW_014637799.1	2949855	2955032	mRNA	+	--	endonuclease/reverse transcriptase [Sus scrofa]	RecName: Full=LINE-1 reverse transcriptase homolog; EC=2.7.7.49;	SubName: Full=Uncharacterized protein {ECO:0000313|EMBL:HDB65237.1}; Flags: Fragment;	--	GO:0003964,RNA-directed DNA polymerase activity; GO:0046872,metal ion binding	--
XLOC_009372	NW_014638318.1	650758	652781	lncRNA	.	--	--	--	--	--	--	--
XLOC_011837	NW_014638614.1	5910975	5911417	lncRNA	.	--	--	--	--	--	--	--
XLOC_002429	NW_014637466.1	864490	866084	lncRNA	.	--	--	--	--	--	--	--
XLOC_006529	NW_014638115.1	2036263	2039484	mRNA	+	K15101 solute carrier family 25 (mitochondrial ornithine transporter) member 2/15 | (RefSeq) mitochondrial ornithine transporter 1-like (A)	hypothetical protein PANDA_008428, partial [Ailuropoda melanoleuca]	--	SubName: Full=Uncharacterized protein {ECO:0000313|EMBL:EFB29801.1}; Flags: Fragment;	--	--	--
XLOC_011025	NW_014638492.1	329089	329516	lncRNA	.	--	--	--	--	--	--	--
XLOC_011877	NW_014638625.1	2768051	2771565	lncRNA	-	--	--	--	--	--	--	--
XLOC_003337	NW_014637910.1	1	476	mRNA	.	--	LOW QUALITY PROTEIN: cationic amino acid transporter 4-like [Equus caballus]	--	--	--	--	--
XLOC_001800	NW_014637178.1	1056522	1056758	lncRNA	.	--	--	--	--	--	--	--
XLOC_012478	NW_014638703.1	2454015	2461514	mRNA	+	K12567 titin [EC:2.7.11.1] | (RefSeq) titin (A)	PREDICTED: titin [Equus przewalskii]	--	SubName: Full=titin isoform X6 {ECO:0000313|RefSeq:XP_025849729.1};	Projectin/twitchin and related proteins	--	--
XLOC_009000	NW_014638281.1	5692364	5693361	mRNA	.	K10265 F-box and WD-40 domain protein 9 | (RefSeq) FBXW9; F-box/WD repeat-containing protein 9 isoform X1 (A)	NADPH:adrenodoxin oxidoreductase, mitochondrial isoform X4 [Equus caballus]	--	SubName: Full=Chromosome 13 C16orf89 homolog {ECO:0000313|Ensembl:ENSECAP00000042584};	--	--	--
XLOC_003272	NW_014637864.1	3173647	3178276	lncRNA	-	--	--	--	--	--	--	--
XLOC_011930	NW_014638636.1	3434934	3437761	mRNA	+	--	putative serine protease 46 isoform X1 [Equus caballus]	--	SubName: Full=Solute carrier family 38 member 9 {ECO:0000313|Ensembl:ENSECAP00000023209};	--	--	--
XLOC_003231	NW_014637827.1	1	1064	lncRNA	.	--	--	--	--	--	--	--
XLOC_006408	NW_014638109.1	1702740	1704014	lncRNA	-	--	--	--	--	--	--	--
XLOC_005480	NW_014638049.1	187179	190590	lncRNA	-	--	--	--	--	--	--	--
XLOC_009361	NW_014638317.1	509937	511635	mRNA	-	K11656 chromatin accessibility complex protein 1 | (RefSeq) CHRAC1; chromatin accessibility complex 1 (A)	--	--	--	--	--	--
XLOC_007488	NW_014638181.1	3568126	3570129	lncRNA	+	--	--	--	--	--	--	--
XLOC_007396	NW_014638168.1	1113955	1115162	mRNA	.	--	--	--	--	--	--	--
XLOC_001081	NW_014636980.1	9162330	9162934	lncRNA	+	--	--	--	--	--	--	--
XLOC_004278	NW_014637985.1	2449797	2461572	lncRNA	+	--	--	--	--	--	--	--
XLOC_001813	NW_014637189.1	436463	437919	lncRNA	-	--	--	--	--	--	--	--
XLOC_000163	NW_014636660.1	445922	447036	mRNA	+	--	--	--	SubName: Full=Single-strand-selective monofunctional uracil-DNA glycosylase 1 {ECO:0000313|Ensembl:ENSECAP00000005768};	--	GO:0006284,base-excision repair; GO:0031981,nuclear lumen; GO:0005730,nucleolus; GO:0000703,oxidized pyrimidine nucleobase lesion DNA N-glycosylase activity; GO:0004844,uracil DNA N-glycosylase activity; GO:0017065,single-strand selective uracil DNA N-glycosylase activity	--
XLOC_006765	NW_014638134.1	1438172	1460574	mRNA	-	--	uncharacterized protein LOC103884027 [Papio anubis]	--	SubName: Full=Uncharacterized protein {ECO:0000313|EMBL:VCX41478.1}; Flags: Fragment;	--	--	--
XLOC_008858	NW_014638278.1	1350365	1350667	mRNA	.	--	PREDICTED: PGC-1 and ERR-induced regulator in muscle protein 1-like [Equus przewalskii]	RecName: Full=PGC-1 and ERR-induced regulator in muscle protein 1; AltName: Full=PPARGC1 and ESRR-induced regulator in muscle 1; AltName: Full=Peroxisome proliferator-activated receptor gamma coactivator 1 and estrogen-related receptor-induced regulator in muscle 1;	SubName: Full=Uncharacterized protein {ECO:0000313|Ensembl:ENSECAP00000025245};	--	GO:0014850,response to muscle activity; GO:0006355,regulation of transcription, DNA-templated; GO:0005634,nucleus; GO:0006351,transcription, DNA-templated; GO:0005737,cytoplasm	--
XLOC_007259	NW_014638160.1	632410	634321	mRNA	-	K01021 protein-tyrosine sulfotransferase [EC:2.8.2.20] | (RefSeq) TPST2; protein-tyrosine sulfotransferase 2 isoform X1 (A)	PREDICTED: protein-tyrosine sulfotransferase 2 isoform X1 [Miniopterus natalensis]	--	RecName: Full=Protein-tyrosine sulfotransferase {ECO:0000256|RuleBase:RU365018}; EC=2.8.2.20 {ECO:0000256|RuleBase:RU365018};	--	--	--
XLOC_012690	NW_014638736.1	618882	632783	mRNA	-	--	--	--	--	--	--	--
XLOC_004946	NW_014638018.1	2327960	2337364	lncRNA	-	--	--	--	--	--	--	--
XLOC_010604	NW_014638436.1	4668563	4669890	mRNA	.	--	hypothetical protein M91_02473, partial [Bos mutus]	RecName: Full=LINE-1 reverse transcriptase homolog; EC=2.7.7.49;	SubName: Full=Uncharacterized protein {ECO:0000313|EMBL:ELR55227.1}; Flags: Fragment;	--	GO:0003964,RNA-directed DNA polymerase activity; GO:0046872,metal ion binding	--
XLOC_012715	NW_014638745.1	209095	209637	lncRNA	.	--	--	--	--	--	--	--
XLOC_010202	NW_014638397.1	874712	876016	mRNA	.	--	--	--	SubName: Full=Uncharacterized protein {ECO:0000313|EMBL:VFV27762.1}; Flags: Fragment;	--	--	--
XLOC_005305	NW_014638036.1	14667234	14667641	mRNA	.	--	--	--	SubName: Full=Uncharacterized protein {ECO:0000313|EMBL:HCZ59613.1};	--	--	--
XLOC_002028	NW_014637267.1	1	251	lncRNA	.	--	--	--	--	--	--	--
XLOC_004132	NW_014637975.1	1937873	1940245	mRNA	-	K05265 motilin | (RefSeq) MLN; motilin (A)	RecName: Full=Promotilin; Contains: RecName: Full=Motilin; Contains: RecName: Full=Motilin-associated peptide; Short=MAP; Flags: Precursor AAC03790.1 motilin precursor, partial [Equus caballus]	RecName: Full=Promotilin; Contains: RecName: Full=Motilin; Contains: RecName: Full=Motilin-associated peptide; Short=MAP; Flags: Precursor; Fragment;	SubName: Full=Promotilin {ECO:0000313|Ensembl:ENSECAP00000011760};	--	GO:0005179,hormone activity; GO:0005576,extracellular region	--
XLOC_003050	NW_014637755.1	3413425	3542084	mRNA	+	--	--	--	SubName: Full=Uncharacterized protein {ECO:0000313|Ensembl:ENSECAP00000045644};	--	--	--
XLOC_006044	NW_014638090.1	433854	448333	mRNA	+	K16538 progesterone-induced-blocking factor 1 | (RefSeq) PIBF1; progesterone-induced-blocking factor 1 isoform X1 (A)	PREDICTED: uncharacterized protein LOC106825156 [Equus asinus]	--	SubName: Full=Solute carrier family 38 member 9 {ECO:0000313|Ensembl:ENSECAP00000023209};	--	--	Protein of unknown function (DUF3054)
XLOC_007395	NW_014638168.1	1106027	1113632	mRNA	.	--	unnamed protein product [Homo sapiens]	--	SubName: Full=Uncharacterized protein {ECO:0000313|EMBL:HDB49731.1}; Flags: Fragment;	--	--	--
XLOC_001033	NW_014636958.1	4024038	4028811	lncRNA	-	--	--	--	--	--	--	--
XLOC_009405	NW_014638322.1	1006910	1007434	lncRNA	.	--	--	--	--	--	--	--
XLOC_003283	NW_014637864.1	8309326	8310065	mRNA	.	--	PREDICTED: Friend virus susceptibility protein 1-like, partial [Chinchilla lanigera]	--	SubName: Full=Uncharacterized protein {ECO:0000313|EMBL:HCZ90972.1};	--	--	--
XLOC_005859	NW_014638072.1	1599955	1603877	mRNA	-	--	--	--	--	--	--	--
XLOC_002006	NW_014637263.1	1	2774	mRNA	.	K02876 large subunit ribosomal protein L15 | (RefSeq) MRPL15; 39S ribosomal protein L15, mitochondrial isoform X1 (A)	39S ribosomal protein L15, mitochondrial isoform X3 [Equus caballus]	RecName: Full=39S ribosomal protein L15, mitochondrial; Short=L15mt; Short=MRP-L15; Flags: Precursor;	SubName: Full=39S ribosomal protein L15, mitochondrial-like protein {ECO:0000313|EMBL:AEQ00982.1}; Flags: Fragment;	Mitochondrial/chloroplast ribosomal protein L15/L10	GO:0003735,structural constituent of ribosome; GO:0005743,mitochondrial inner membrane; GO:1990830,cellular response to leukemia inhibitory factor; GO:0006412,translation; GO:0005762,mitochondrial large ribosomal subunit	--
XLOC_002656	NW_014637566.1	434957	435477	mRNA	-	--	--	--	--	--	--	--
XLOC_011471	NW_014638558.1	5394953	5399973	mRNA	+	K03766 beta-1,3-N-acetylglucosaminyltransferase 5 [EC:2.4.1.206] | (RefSeq) putative UDP-GlcNAc:betaGal beta-1,3-N-acetylglucosaminyltransferase LOC100288842 (A)	PREDICTED: putative UDP-GlcNAc:betaGal beta-1,3-N-acetylglucosaminyltransferase LOC100288842 [Equus asinus]	RecName: Full=Lactosylceramide 1,3-N-acetyl-beta-D-glucosaminyltransferase; EC=2.4.1.206; AltName: Full=Lactotriaosylceramide synthase; Short=Lc(3)Cer synthase; Short=Lc3 synthase; AltName: Full=UDP-GlcNAc:beta-Gal beta-1,3-N-acetylglucosaminyltransferase 5; Short=BGnT-5; Short=Beta-1,3-Gn-T5; Short=Beta-1,3-N-acetylglucosaminyltransferase 5; Short=Beta3Gn-T5;	RecName: Full=Hexosyltransferase {ECO:0000256|RuleBase:RU363063}; EC=2.4.1.- {ECO:0000256|RuleBase:RU363063};	Galactosyltransferases	GO:0008457,beta-galactosyl-N-acetylglucosaminylgalactosylglucosyl-ceramide beta-1,3-acetylglucosaminyltransferase activity; GO:0047256,lactosylceramide 1,3-N-acetyl-beta-D-glucosaminyltransferase activity; GO:0006486,protein glycosylation; GO:0016021,integral component of membrane; GO:0000139,Golgi membrane; GO:0008378,galactosyltransferase activity; GO:0005622,intracellular; GO:0007417,central n…	--
XLOC_001073	NW_014636980.1	3432632	3433002	lncRNA	+	--	--	--	--	--	--	--
XLOC_000831	NW_014636893.1	58140	61283	mRNA	-	--	--	--	--	--	--	--
XLOC_008389	NW_014638251.1	643777	646429	mRNA	.	--	--	--	--	--	--	--
XLOC_012530	NW_014638714.1	2677475	2691495	lncRNA	+	--	--	--	--	--	--	--
XLOC_001908	NW_014637212.1	2658323	2662411	lncRNA	+	--	--	--	--	--	--	--
XLOC_010325	NW_014638411.1	75464	82356	mRNA	.	--	NADPH:adrenodoxin oxidoreductase, mitochondrial isoform X4 [Equus caballus]	--	SubName: Full=Uncharacterized protein {ECO:0000313|Ensembl:ENSECAP00000040144};	--	--	--
XLOC_009849	NW_014638361.1	1010251	1011277	mRNA	.	--	--	--	RecName: Full=Carboxypeptidase {ECO:0000256|RuleBase:RU361156}; EC=3.4.16.- {ECO:0000256|RuleBase:RU361156};	--	--	--
XLOC_009268	NW_014638308.1	415243	416290	mRNA	.	--	nucleoporin-like protein 2 isoform X3 [Trichechus manatus latirostris]	RecName: Full=LINE-1 reverse transcriptase homolog; EC=2.7.7.49;	SubName: Full=Uncharacterized protein {ECO:0000313|EMBL:HDA22057.1}; Flags: Fragment;	--	GO:0003964,RNA-directed DNA polymerase activity; GO:0046872,metal ion binding	--
XLOC_010701	NW_014638447.1	5702158	5708379	mRNA	-	--	--	--	--	--	--	--
XLOC_004371	NW_014637991.1	673481	674135	mRNA	-	--	--	--	--	--	--	--
XLOC_001786	NW_014637178.1	1370282	1379422	mRNA	-	K18041 protein tyrosine phosphatase type IVA [EC:3.1.3.48] | (RefSeq) PTP4A2; LOW QUALITY PROTEIN: protein tyrosine phosphatase type IVA 2 (A)	PTP4A2 isoform 6 [Pan troglodytes]	RecName: Full=Protein tyrosine phosphatase type IVA 1; EC=3.1.3.48; AltName: Full=Protein-tyrosine phosphatase 4a1; AltName: Full=Protein-tyrosine phosphatase of regenerating liver 1; Short=PRL-1; Flags: Precursor;	SubName: Full=Uncharacterized protein {ECO:0000313|Ensembl:ENSUAMP00000011204};	Protein tyrosine phosphatase IVA1	GO:0005819,spindle; GO:0005783,endoplasmic reticulum; GO:0008138,protein tyrosine/serine/threonine phosphatase activity; GO:0004725,protein tyrosine phosphatase activity; GO:0007275,multicellular organism development; GO:0005886,plasma membrane; GO:0005769,early endosome; GO:0007049,cell cycle	--
XLOC_009238	NW_014638305.1	1081734	1086352	mRNA	+	--	--	--	SubName: Full=Caudal type homebox 2 {ECO:0000313|EMBL:AXU25449.1}; Flags: Fragment;	--	--	--
XLOC_011868	NW_014638625.1	4558448	4562324	mRNA	+	--	EPDR1 [Cervus elaphus hippelaphus]	RecName: Full=Mammalian ependymin-related protein 1; Short=MERP-1; Flags: Precursor;	SubName: Full=Mammalian ependymin-related protein 1 isoform 1 {ECO:0000313|EMBL:HDA97553.1};	--	GO:0007160,cell-matrix adhesion; GO:0005764,lysosome; GO:0005509,calcium ion binding; GO:0005615,extracellular space	Ependymin
XLOC_012522	NW_014638708.1	414947	415933	mRNA	.	--	PREDICTED: uncharacterized protein LOC106825166 [Equus asinus]	--	--	--	--	--
XLOC_000121	NW_014636649.1	2802536	2805194	mRNA	+	--	--	--	SubName: Full=Uncharacterized protein {ECO:0000313|Ensembl:ENSECAP00000037584};	--	--	Borrelia family of unknown function DUF226
XLOC_004406	NW_014637992.1	6712686	6714110	mRNA	.	K19941 synapsin | (RefSeq) uncharacterized LOC102351696 (A)	putative p150 [Homo sapiens]	RecName: Full=LINE-1 reverse transcriptase homolog; EC=2.7.7.49;	SubName: Full=Uncharacterized protein {ECO:0000313|Ensembl:ENSOARP00000001217};	--	GO:0003964,RNA-directed DNA polymerase activity; GO:0046872,metal ion binding	--
XLOC_000754	NW_014636874.1	9720	11948	mRNA	+	K04257 olfactory receptor | (RefSeq) olfactory receptor 4C45-like (A)	olfactory receptor 1234 [Camelus ferus]	RecName: Full=Olfactory receptor 3A1;	SubName: Full=Olfactory receptor 1234 {ECO:0000313|EMBL:EPY72475.1};	--	GO:0004930,G protein-coupled receptor activity; GO:0005886,plasma membrane; GO:0016021,integral component of membrane; GO:0004984,olfactory receptor activity	--
XLOC_009804	NW_014638352.1	619919	622884	mRNA	.	--	hypothetical protein CB1_000394005 [Camelus ferus]	--	SubName: Full=Uncharacterized protein {ECO:0000313|EMBL:EPY85166.1};	--	--	--
XLOC_010016	NW_014638378.1	293797	302292	mRNA	+	--	PREDICTED: neutral and basic amino acid transport protein rBAT isoform X2 [Equus przewalskii]	--	SubName: Full=Uncharacterized protein {ECO:0000313|Ensembl:ENSECAP00000037584};	--	--	--
XLOC_008266	NW_014638247.1	5914515	5916387	lncRNA	.	--	--	--	--	--	--	--
XLOC_006129	NW_014638092.1	2577492	2580356	mRNA	.	K09380 zinc finger homeobox protein 4 | (RefSeq) ZFHX4; zinc finger homeobox 4 (A)	PREDICTED: zinc finger homeobox protein 4 [Equus asinus]	--	SubName: Full=Zinc finger homeobox 4 {ECO:0000313|Ensembl:ENSECAP00000020049};	Homeobox protein	GO:0043565,sequence-specific DNA binding; GO:0046983,protein dimerization activity; GO:0005634,nucleus; GO:0008270,zinc ion binding; GO:0006355,regulation of transcription, DNA-templated	--
XLOC_004396	NW_014637992.1	2314184	2316331	lncRNA	-	--	--	--	--	--	--	--
XLOC_009383	NW_014638320.1	1841	6289	mRNA	.	--	PREDICTED: trinucleotide repeat-containing gene 18 protein [Ursus maritimus]	--	SubName: Full=trinucleotide repeat-containing gene 18 protein {ECO:0000313|RefSeq:XP_008696697.1};	--	--	--
XLOC_004162	NW_014637977.1	460017	474325	lncRNA	-	--	--	--	--	--	--	--
XLOC_003092	NW_014637756.1	735192	735502	lncRNA	.	--	--	--	--	--	--	--
XLOC_009183	NW_014638303.1	3083894	3093548	mRNA	+	--	--	--	--	--	--	--
XLOC_010403	NW_014638421.1	739639	743034	lncRNA	.	--	hypothetical protein M91_04080, partial [Bos mutus]	--	SubName: Full=Uncharacterized protein {ECO:0000313|EMBL:HCZ70604.1};	--	--	--
XLOC_012788	NW_014638758.1	3892033	3893325	mRNA	-	K02084 apoptotic protease-activating factor | (RefSeq) APAF1; apoptotic peptidase activating factor 1 (A)	PREDICTED: apoptotic protease-activating factor 1 isoform X1 [Equus asinus]	--	RecName: Full=Apoptotic protease-activating factor 1 {ECO:0000256|PIRNR:PIRNR037646}; Short=APAF-1 {ECO:0000256|PIRNR:PIRNR037646};	Apoptotic ATPase	GO:0042981,regulation of apoptotic process; GO:0097190,apoptotic signaling pathway; GO:0005524,ATP binding; GO:0043531,ADP binding; GO:0043293,apoptosome	APAF-1 helical domain
XLOC_003944	NW_014637966.1	1086278	1088174	mRNA	.	--	--	--	--	--	--	--
XLOC_010649	NW_014638445.1	917452	917772	lncRNA	.	--	--	--	--	--	--	--
XLOC_006736	NW_014638132.1	1905734	1910011	mRNA	.	K09228 KRAB domain-containing zinc finger protein | (RefSeq) ZNF853; zinc finger protein 853 (A)	PREDICTED: zinc finger protein 853, partial [Equus asinus]	--	SubName: Full=Zinc finger protein 853 {ECO:0000313|EMBL:HDA04179.1}; Flags: Fragment;	--	--	--
XLOC_004380	NW_014637992.1	2302802	2309557	lncRNA	+	--	--	--	--	--	--	--
XLOC_004821	NW_014638014.1	4348125	4349794	mRNA	+	K00504 peptidylglycine monooxygenase [EC:1.14.17.3] K18200 peptidylamidoglycolate lyase [EC:4.3.2.5] | (RefSeq) PAM; peptidyl-glycine alpha-amidating monooxygenase preproprotein (A)	peptidyl-glycine alpha-amidating monooxygenase preproprotein [Equus caballus]	--	SubName: Full=Uncharacterized protein {ECO:0000313|Ensembl:ENSECAP00000034825};	--	--	--
XLOC_012079	NW_014638658.1	4454129	4454516	lncRNA	+	--	--	--	--	--	--	--
XLOC_011640	NW_014638581.1	307896	310196	mRNA	+	--	mCG145224, partial [Mus musculus]	--	SubName: Full=Uncharacterized protein {ECO:0000313|Ensembl:ENSECAP00000037663};	--	--	--
XLOC_001752	NW_014637178.1	1045045	1047120	mRNA	+	K08811 testis-specific serine kinase [EC:2.7.11.1] | (RefSeq) Tssk3; testis-specific serine/threonine-protein kinase 3 (A)	PREDICTED: testis-specific serine/threonine-protein kinase 3 [Ochotona princeps]	--	SubName: Full=testis-specific serine/threonine-protein kinase 3 {ECO:0000313|RefSeq:XP_008064941.1};	Serine/threonine protein kinase	GO:0005524,ATP binding; GO:0004672,protein kinase activity	--
XLOC_001124	NW_014636980.1	9163575	9164144	lncRNA	.	--	--	--	--	--	--	--
XLOC_010307	NW_014638407.1	837838	838297	lncRNA	-	--	--	--	--	--	--	--
XLOC_000905	NW_014636907.1	59182	59732	lncRNA	.	--	--	--	--	--	--	--
XLOC_007817	NW_014638211.1	297276	301552	mRNA	+	--	PREDICTED: uncharacterized protein LOC102342920 [Pantholops hodgsonii]	--	SubName: Full=Uncharacterized protein {ECO:0000313|EMBL:HCZ83881.1};	--	--	--
XLOC_000875	NW_014636893.1	3126776	3127917	mRNA	.	--	PREDICTED: LOW QUALITY PROTEIN: BAH and coiled-coil domain-containing protein 1, partial [Equus przewalskii]	--	SubName: Full=BAH domain and coiled-coil containing 1 {ECO:0000313|Ensembl:ENSECAP00000033952};	--	--	--
XLOC_003276	NW_014637864.1	8303738	8309080	mRNA	-	--	--	--	--	--	--	--
XLOC_006368	NW_014638106.1	1244554	1248095	lncRNA	-	--	--	--	--	--	--	--
XLOC_003250	NW_014637864.1	2255242	2258425	mRNA	+	--	hypothetical protein M91_02473, partial [Bos mutus]	RecName: Full=LINE-1 reverse transcriptase homolog; EC=2.7.7.49;	SubName: Full=Uncharacterized protein {ECO:0000313|Ensembl:ENSOARP00000005630};	--	GO:0003964,RNA-directed DNA polymerase activity; GO:0046872,metal ion binding	Putative transmembrane protein 170
XLOC_003637	NW_014637955.1	2791365	2799368	mRNA	+	K17084 kindlin 3 | (RefSeq) FERMT3; fermitin family member 3 (A)	FERMT3 isoform 3, partial [Pan troglodytes]	RecName: Full=Fermitin family homolog 3; AltName: Full=Kindlin-3; AltName: Full=Unc-112-related protein 2;	SubName: Full=FERMT3 isoform 3 {ECO:0000313|EMBL:PNI94146.1}; Flags: Fragment;	Mitogen inducible gene product (contains ERM and PH domains)	GO:0005178,integrin binding; GO:0030335,positive regulation of cell migration; GO:0002102,podosome; GO:0034446,substrate adhesion-dependent cell spreading; GO:0007229,integrin-mediated signaling pathway; GO:0033632,regulation of cell-cell adhesion mediated by integrin; GO:0007159,leukocyte cell-cell adhesion; GO:0033622,integrin activation; GO:0042995,cell projection; GO:0070527,platelet aggregat…	--
XLOC_000958	NW_014636936.1	4553824	4554914	lncRNA	+	--	--	--	--	--	--	--
XLOC_005543	NW_014638051.1	1605709	1606954	mRNA	.	--	--	--	SubName: Full=Uncharacterized protein {ECO:0000313|EMBL:HDA44739.1}; Flags: Fragment;	--	--	--
XLOC_010880	NW_014638476.1	107728	108143	lncRNA	.	--	--	--	--	--	--	--
XLOC_000740	NW_014636870.1	11049681	11056849	mRNA	.	K11978 E3 ubiquitin-protein ligase UBR3 [EC:2.3.2.27] | (RefSeq) E3 ubiquitin-protein ligase UBR3-like isoform X1 (A)	E3 ubiquitin-protein ligase UBR3-like isoform X2 [Castor canadensis]	--	SubName: Full=E3 ubiquitin-protein ligase UBR3 isoform X10 {ECO:0000313|EMBL:HDC21216.1};	--	--	--
XLOC_001640	NW_014637136.1	1238791	1244278	lncRNA	-	--	--	--	--	--	--	--
XLOC_003129	NW_014637788.1	1492010	1492214	lncRNA	.	--	--	--	--	--	--	--
XLOC_011952	NW_014638636.1	4747729	4748349	lncRNA	.	--	--	--	--	--	--	--
XLOC_012681	NW_014638732.1	60981	63147	lncRNA	.	--	--	--	--	--	--	--
XLOC_007553	NW_014638181.1	5394848	5396338	mRNA	-	--	PREDICTED: transmembrane protein 120B [Pan troglodytes]	RecName: Full=Transmembrane protein 120B;	SubName: Full=Uncharacterized protein {ECO:0000313|Ensembl:ENSMMUP00000038485};	--	GO:0045444,fat cell differentiation; GO:0016021,integral component of membrane; GO:0051291,protein heterooligomerization; GO:0005637,nuclear inner membrane	--
XLOC_012911	NW_014638788.1	192026	195203	mRNA	+	--	--	--	--	--	--	--
XLOC_003948	NW_014637966.1	1866893	1867219	lncRNA	.	--	--	--	--	--	--	--
XLOC_002895	NW_014637699.1	2713442	2714089	mRNA	.	--	hypothetical protein M91_14132 [Bos mutus]	RecName: Full=LINE-1 reverse transcriptase homolog; EC=2.7.7.49;	SubName: Full=Uncharacterized protein {ECO:0000313|Ensembl:ENSECAP00000035705};	--	GO:0003964,RNA-directed DNA polymerase activity; GO:0046872,metal ion binding	--
XLOC_007192	NW_014638156.1	1070116	1071751	lncRNA	-	--	--	--	--	--	--	--
XLOC_010896	NW_014638480.1	10895905	10908403	mRNA	+	--	hCG2038477, partial [Homo sapiens]	--	SubName: Full=Uncharacterized protein {ECO:0000313|Ensembl:ENSUAMP00000022131};	--	--	--
XLOC_012224	NW_014638680.1	5727680	5733014	mRNA	+	--	mesenchymal stem cell protein DSCD28 [Homo sapiens]	RecName: Full=LINE-1 reverse transcriptase homolog; EC=2.7.7.49;	SubName: Full=Uncharacterized protein {ECO:0000313|EMBL:HCZ81799.1};	--	GO:0003964,RNA-directed DNA polymerase activity; GO:0046872,metal ion binding	--
XLOC_003542	NW_014637951.1	3235640	3256957	mRNA	-	K10279 F-box and leucine-rich repeat protein 13 | (RefSeq) FBXL13; F-box and leucine rich repeat protein 13 (A)	PREDICTED: endogenous retrovirus group V member 2 Env polyprotein-like [Tursiops truncatus]	--	SubName: Full=Uncharacterized protein {ECO:0000313|Ensembl:ENSMODP00000039515};	--	GO:0015074,DNA integration; GO:0004190,aspartic-type endopeptidase activity; GO:0004523,RNA-DNA hybrid ribonuclease activity; GO:0003676,nucleic acid binding	--
XLOC_005301	NW_014638036.1	496475	496987	lncRNA	.	--	--	--	--	--	--	--
XLOC_009974	NW_014638374.1	880720	881840	mRNA	+	K17495 CUB and sushi domain-containing protein | (RefSeq) CUB and sushi domain-containing protein 1-like (A)	50.26377]	RecName: Full=LINE-1 reverse transcriptase homolog; EC=2.7.7.49;	SubName: Full=Uncharacterized protein {ECO:0000313|Ensembl:ENSECAP00000009383};	FOG: Reverse transcriptase	GO:0003964,RNA-directed DNA polymerase activity; GO:0046872,metal ion binding	--
XLOC_005302	NW_014638036.1	4444822	4445187	mRNA	.	--	--	--	RecName: Full=Carboxypeptidase {ECO:0000256|RuleBase:RU361156}; EC=3.4.16.- {ECO:0000256|RuleBase:RU361156};	--	--	FGF binding protein 1 (FGF-BP1)
XLOC_004094	NW_014637974.1	2863424	2865479	mRNA	.	--	--	--	SubName: Full=Uncharacterized protein {ECO:0000313|Ensembl:ENSECAP00000007098};	--	GO:0030298,receptor signaling protein tyrosine kinase activator activity; GO:0070374,positive regulation of ERK1 and ERK2 cascade; GO:0030971,receptor tyrosine kinase binding; GO:0010976,positive regulation of neuron projection development; GO:0070378,positive regulation of ERK5 cascade	--
XLOC_002333	NW_014637426.1	1	2048	lncRNA	.	--	--	--	--	--	--	--
XLOC_002521	NW_014637492.1	37	1652	lncRNA	.	--	--	--	--	--	--	--
XLOC_001233	NW_014637022.1	5664	11337	mRNA	+	--	CLIP-associating protein 1-like [Equus caballus]	--	--	--	--	--
XLOC_002560	NW_014637521.1	1275639	1277673	mRNA	+	--	--	--	--	--	--	--
XLOC_003009	NW_014637754.1	4131018	4133117	lncRNA	-	--	--	--	--	--	--	--
XLOC_007078	NW_014638150.1	1874146	1881434	lncRNA	+	--	--	--	--	--	--	--
XLOC_012630	NW_014638725.1	4647486	4651136	lncRNA	-	--	--	--	--	--	--	--
XLOC_004798	NW_014638013.1	507236	507623	mRNA	.	K12485 Rab11 family-interacting protein 3/4 | (RefSeq) RAB11FIP3; RAB11 family interacting protein 3 (A)	PREDICTED: rab11 family-interacting protein 3 isoform X3 [Equus asinus]	--	SubName: Full=Uncharacterized protein {ECO:0000313|Ensembl:ENSCHIP00000003708};	Centrosomal protein Nuf	--	--
XLOC_002883	NW_014637688.1	184533	184752	lncRNA	.	--	--	--	--	--	--	--
XLOC_012186	NW_014638678.1	384419	385500	mRNA	.	K16498 protocadherin delta 1 | (RefSeq) Pcdh9; protocadherin-9 isoform X1 (A)	PREDICTED: protocadherin-9 isoform X11 [Panthera pardus]	RecName: Full=Protocadherin-11 X-linked; Short=Protocadherin-11; AltName: Full=Protocadherin on the X chromosome; Short=PCDH-X; Flags: Precursor;	SubName: Full=Protocadherin 9 {ECO:0000313|Ensembl:ENSSSCP00000010094};	--	GO:0010923,negative regulation of phosphatase activity; GO:0016021,integral component of membrane; GO:0007156,homophilic cell adhesion via plasma membrane adhesion molecules; GO:0005509,calcium ion binding; GO:0005886,plasma membrane	--
XLOC_001878	NW_014637200.1	9166801	9169132	mRNA	-	--	--	--	--	--	--	--
XLOC_003966	NW_014637967.1	2316419	2317559	lncRNA	-	--	--	--	--	--	--	--
XLOC_009046	NW_014638283.1	453795	466086	mRNA	-	--	--	--	--	--	--	--
XLOC_010287	NW_014638404.1	840117	841460	mRNA	.	--	PREDICTED: LOW QUALITY PROTEIN: leucine-rich repeat-containing protein 74B [Equus asinus]	--	SubName: Full=Uncharacterized protein {ECO:0000313|Ensembl:ENSECAP00000041329};	--	--	--
XLOC_009764	NW_014638347.1	6795750	6795965	lncRNA	.	--	--	--	--	--	--	--
XLOC_005524	NW_014638051.1	2285275	2288963	mRNA	+	K11644 paired amphipathic helix protein Sin3a | (RefSeq) paired amphipathic helix protein Sin3a-like (A)	protein flightless-1 homolog [Pan troglodytes]	--	SubName: Full=FLII, actin remodeling protein {ECO:0000313|Ensembl:ENSSBOP00000033995};	Cytoskeletal regulator Flightless-I (contains leucine-rich and gelsolin repeats)	--	Gelsolin repeat
XLOC_002155	NW_014637347.1	1	389	mRNA	.	--	PREDICTED: GTPase IMAP family member 5-like [Equus przewalskii]	--	SubName: Full=Uncharacterized protein {ECO:0000313|Ensembl:ENSECAP00000034190};	--	--	--
XLOC_003291	NW_014637865.1	2088461	2089669	lncRNA	.	--	--	--	--	--	--	--
XLOC_011208	NW_014638525.1	1807788	1809898	lncRNA	+	--	--	--	--	--	--	--
XLOC_007929	NW_014638223.1	311376	321374	mRNA	+	--	NADPH:adrenodoxin oxidoreductase, mitochondrial isoform X4 [Equus caballus]	--	SubName: Full=Uncharacterized protein {ECO:0000313|Ensembl:ENSECAP00000040144};	--	--	--
XLOC_005907	NW_014638078.1	1033236	1040706	lncRNA	-	--	--	--	--	--	--	--
XLOC_001704	NW_014637157.1	2723188	2726908	lncRNA	-	--	--	--	--	--	--	--
XLOC_009376	NW_014638319.1	941705	942622	lncRNA	.	--	--	--	--	--	--	--
XLOC_006378	NW_014638107.1	851595	852446	lncRNA	.	--	--	--	--	--	--	--
XLOC_009696	NW_014638346.1	650656	651457	mRNA	+	K06504 CD72 antigen | (RefSeq) CD72; B-cell differentiation antigen CD72 isoform X1 (A)	B-cell differentiation antigen CD72 isoform X3 [Equus caballus]	--	SubName: Full=CD72 molecule {ECO:0000313|Ensembl:ENSECAP00000003301};	--	GO:0030246,carbohydrate binding; GO:0005887,integral component of plasma membrane	--
XLOC_005883	NW_014638075.1	461589	465246	mRNA	.	--	PREDICTED: fibrous sheath-interacting protein 2-like [Equus asinus]	--	SubName: Full=fibrous sheath-interacting protein 2-like {ECO:0000313|RefSeq:XP_021540782.1};	--	--	--
XLOC_009931	NW_014638369.1	7036015	7037099	lncRNA	.	--	--	--	--	--	--	--
XLOC_003380	NW_014637942.1	2642370	2646233	lncRNA	+	--	--	--	--	--	--	--
XLOC_000188	NW_014636660.1	309372	309831	lncRNA	.	--	--	--	--	--	--	--
XLOC_005304	NW_014638036.1	12243574	12245710	lncRNA	.	--	--	--	--	--	--	--
XLOC_004092	NW_014637974.1	2608085	2634152	mRNA	-	--	uncharacterized protein LOC111179699 [Delphinapterus leucas]	--	SubName: Full=Uncharacterized protein {ECO:0000313|Ensembl:ENSMODP00000039515};	--	GO:0015074,DNA integration; GO:0004190,aspartic-type endopeptidase activity; GO:0004523,RNA-DNA hybrid ribonuclease activity; GO:0003676,nucleic acid binding	Pallilysin beta barrel domain
XLOC_009731	NW_014638347.1	5354678	5411152	mRNA	+	--	NADPH:adrenodoxin oxidoreductase, mitochondrial isoform X4 [Equus caballus]	--	SubName: Full=Uncharacterized protein {ECO:0000313|Ensembl:ENSECAP00000037584};	--	--	--
XLOC_001958	NW_014637234.1	3068954	3072477	mRNA	+	K03193 dermatan/chondrotin sulfate uronyl 2-O-sulfotransferase UST [EC:2.8.2.-] | (RefSeq) uronyl 2-sulfotransferase-like (A)	unnamed protein product [Homo sapiens]	RecName: Full=LINE-1 reverse transcriptase homolog; EC=2.7.7.49;	SubName: Full=Uncharacterized protein {ECO:0000313|Ensembl:ENSECAP00000000341};	FOG: Reverse transcriptase	GO:0003964,RNA-directed DNA polymerase activity; GO:0046872,metal ion binding	--
XLOC_002158	NW_014637355.1	2568407	2573755	mRNA	+	--	--	--	SubName: Full=Uncharacterized protein {ECO:0000313|EMBL:HDA53119.1};	--	--	--
XLOC_004091	NW_014637974.1	2439263	2441169	lncRNA	-	--	--	--	--	--	--	--
XLOC_012782	NW_014638758.1	766222	773011	lncRNA	-	--	--	--	--	--	--	--
XLOC_010897	NW_014638480.1	7397	17350	lncRNA	-	--	--	--	--	--	--	--
XLOC_005445	NW_014638046.1	1041269	1049911	lncRNA	-	--	--	--	--	--	--	--
XLOC_010369	NW_014638416.1	1006746	1013171	lncRNA	+	--	--	--	--	--	--	--
XLOC_007194	NW_014638156.1	1850955	1858152	lncRNA	-	--	--	--	--	--	--	--
XLOC_012305	NW_014638697.1	18487	22274	lncRNA	-	--	--	--	--	--	--	--
XLOC_007394	NW_014638168.1	1521053	1525340	mRNA	-	--	--	--	--	--	--	--
XLOC_007674	NW_014638192.1	2607703	2616786	mRNA	+	--	hypothetical protein MDA_GLEAN10005827, partial [Myotis davidii]	--	SubName: Full=Uncharacterized protein {ECO:0000313|EMBL:ELK28675.1}; Flags: Fragment;	--	--	--
XLOC_012760	NW_014638747.1	5119276	5120028	mRNA	.	K22940 protein YIPF1/2 | (RefSeq) YIPF1; Yip1 domain family member 1 (A)	unnamed protein product [Canis lupus familiaris]	RecName: Full=LINE-1 reverse transcriptase homolog; EC=2.7.7.49;	SubName: Full=Uncharacterized protein {ECO:0000313|Ensembl:ENSECAP00000037584};	--	GO:0003964,RNA-directed DNA polymerase activity; GO:0046872,metal ion binding	--
XLOC_008213	NW_014638246.1	988861	989068	lncRNA	.	--	--	--	--	--	--	--
XLOC_003362	NW_014637931.1	10228	10728	lncRNA	-	--	--	--	--	--	--	--
XLOC_000249	NW_014636685.1	221780	223263	mRNA	.	--	PREDICTED: uncharacterized protein LOC102334977 [Pantholops hodgsonii]	RecName: Full=LINE-1 reverse transcriptase homolog; EC=2.7.7.49;	SubName: Full=Uncharacterized protein {ECO:0000313|Ensembl:ENSECAP00000036618};	--	GO:0003964,RNA-directed DNA polymerase activity; GO:0046872,metal ion binding	--
XLOC_004414	NW_014637993.1	867563	870899	mRNA	+	--	PREDICTED: general receptor for phosphoinositides 1-associated scaffold protein [Bos mutus]	--	SubName: Full=Uncharacterized protein {ECO:0000313|Ensembl:ENSUMAP00000011777};	FOG: PDZ domain	--	--
XLOC_006484	NW_014638114.1	2718605	2721078	lncRNA	-	--	--	--	--	--	--	--
XLOC_001118	NW_014636980.1	9842519	9853133	lncRNA	-	--	--	--	--	--	--	--
XLOC_004559	NW_014638003.1	1378378	1382044	mRNA	+	K21668 cell surface glycoprotein CD200 receptor 1 | (RefSeq) cell surface glycoprotein CD200 receptor 1-like (A)	hypothetical protein M91_11860, partial [Bos mutus]	RecName: Full=LINE-1 reverse transcriptase homolog; EC=2.7.7.49;	SubName: Full=Uncharacterized protein {ECO:0000313|Ensembl:ENSECAP00000034240};	--	GO:0003964,RNA-directed DNA polymerase activity; GO:0046872,metal ion binding	--
XLOC_007433	NW_014638170.1	7281673	7282232	lncRNA	.	--	--	--	--	--	--	--
XLOC_005079	NW_014638028.1	2479	60466	lncRNA	-	--	--	--	--	--	--	--
XLOC_007220	NW_014638158.1	1130531	1132048	lncRNA	-	--	--	--	--	--	--	--
XLOC_005582	NW_014638057.1	993209	995110	lncRNA	+	--	--	--	--	--	--	--
XLOC_008469	NW_014638256.1	1253292	1255625	mRNA	-	--	insulin receptor [Piliocolobus tephrosceles]	--	--	--	--	--
XLOC_000471	NW_014636774.1	161056	169085	mRNA	-	K07985 MHC class I-related protein | (RefSeq) MHC class I polypeptide-related sequence A-like (A)	PREDICTED: MHC class I polypeptide-related sequence A-like isoform X3 [Equus asinus]	--	--	--	--	--
XLOC_010139	NW_014638389.1	458425	458975	lncRNA	.	--	--	--	--	--	--	--
XLOC_001508	NW_014637092.1	2709643	2713280	mRNA	-	K05767 Ras GTPase-activating-like protein IQGAP2/3 | (RefSeq) IQGAP3; IQ motif containing GTPase activating protein 3 (A)	ras GTPase-activating-like protein IQGAP3 [Piliocolobus tephrosceles]	--	SubName: Full=Uncharacterized protein {ECO:0000313|Ensembl:ENSMNEP00000042606};	--	--	--
XLOC_001702	NW_014637157.1	2646402	2658328	lncRNA	-	--	--	--	--	--	--	--
XLOC_000431	NW_014636759.1	7554350	7554633	lncRNA	.	--	--	--	--	--	--	--
XLOC_007159	NW_014638155.1	672492	673711	mRNA	+	K06490 intercellular adhesion molecule 1 | (RefSeq) ICAM1; intercellular adhesion molecule 1 (A)	PREDICTED: intercellular adhesion molecule 1 isoform X1 [Equus asinus]	--	--	--	--	--
XLOC_010033	NW_014638378.1	302768	307702	mRNA	.	--	--	--	--	--	--	--
XLOC_011871	NW_014638625.1	1351305	1352498	lncRNA	-	--	--	--	--	--	--	--
XLOC_011058	NW_014638501.1	738895	740905	lncRNA	.	--	--	--	--	--	--	--
XLOC_006443	NW_014638114.1	2718606	2719457	lncRNA	+	--	--	--	--	--	--	--
XLOC_002101	NW_014637311.1	1639550	1736225	lncRNA	-	--	--	--	--	--	--	--
XLOC_000955	NW_014636936.1	3952945	4002475	mRNA	+	--	--	--	--	--	--	Calcium-activated chloride channel N terminal
XLOC_009762	NW_014638347.1	6471040	6474649	mRNA	.	K14566 U3 small nucleolar RNA-associated protein 24 | (RefSeq) FCF1; rRNA-processing protein FCF1 homolog isoform X1 (A)	unnamed protein product, partial [Homo sapiens]	RecName: Full=rRNA-processing protein FCF1 homolog;	SubName: Full=Uncharacterized protein {ECO:0000313|Ensembl:ENSCAFP00000039422};	Predicted nucleic-acid-binding protein, contains PIN domain	GO:0032040,small-subunit processome; GO:0006364,rRNA processing; GO:0005730,nucleolus	--
XLOC_004909	NW_014638015.1	1411622	1415792	mRNA	-	K15189 protein HEXIM1/2 | (RefSeq) uncharacterized protein LOC104132349 (A)	PREDICTED: acyl-CoA-binding domain-containing protein 4 isoform X5 [Galeopterus variegatus]	RecName: Full=Acyl-CoA-binding domain-containing protein 4;	SubName: Full=Acyl-CoA-binding domain-containing protein 4 isoform X5 {ECO:0000313|EMBL:HCZ90402.1}; Flags: Fragment;	Acyl-CoA-binding protein	GO:0008289,lipid binding; GO:0000062,fatty-acyl-CoA binding	--
XLOC_009610	NW_014638335.1	1064798	1074197	lncRNA	-	--	--	--	--	--	--	--
XLOC_007359	NW_014638167.1	497214	505238	mRNA	-	--	zinc finger CCCH domain-containing protein 3 isoform X1 [Equus caballus]	--	SubName: Full=Zinc finger CCCH-type containing 3 {ECO:0000313|Ensembl:ENSECAP00000010365};	--	GO:0016973,poly(A)+ mRNA export from nucleus; GO:0032927,positive regulation of activin receptor signaling pathway; GO:0004521,endoribonuclease activity; GO:0005847,mRNA cleavage and polyadenylation specificity factor complex; GO:0070412,R-SMAD binding; GO:0003723,RNA binding; GO:0010793,regulation of mRNA export from nucleus; GO:0006378,mRNA polyadenylation; GO:0046872,metal ion binding	--
XLOC_012116	NW_014638658.1	3760933	3761183	lncRNA	.	--	--	--	--	--	--	--
XLOC_002813	NW_014637655.1	1843700	1853820	mRNA	+	--	--	--	--	--	--	--
XLOC_006998	NW_014638147.1	3541	5736	mRNA	-	K12397 AP-3 complex subunit beta | (RefSeq) AP-3 complex subunit beta-1-like (A)	hypothetical protein EGK_16621 [Macaca mulatta]	RecName: Full=AP-3 complex subunit beta-1; AltName: Full=Adaptor protein complex AP-3 subunit beta-1; AltName: Full=Adaptor-related protein complex 3 subunit beta-1; AltName: Full=Beta-3A-adaptin; AltName: Full=Clathrin assembly protein complex 3 beta-1 large chain;	SubName: Full=AP-3 complex subunit beta-1 isoform 1 {ECO:0000313|EMBL:HCZ84873.1};	Vesicle coat complex AP-3, beta subunit	GO:0030665,clathrin-coated vesicle membrane; GO:0005794,Golgi apparatus; GO:1904115,axon cytoplasm; GO:0030742,GTP-dependent protein binding; GO:0051138,positive regulation of NK T cell differentiation; GO:0032438,melanosome organization; GO:0007596,blood coagulation; GO:0006622,protein targeting to lysosome; GO:0008089,anterograde axonal transport; GO:0019903,protein phosphatase binding; GO:0048…	--
XLOC_005844	NW_014638070.1	6181873	6185262	lncRNA	-	--	--	--	--	--	--	--
XLOC_006353	NW_014638103.1	1619231	1624952	mRNA	.	K16538 progesterone-induced-blocking factor 1 | (RefSeq) PIBF1; progesterone-induced-blocking factor 1 isoform X1 (A)	PREDICTED: neutral and basic amino acid transport protein rBAT isoform X2 [Equus przewalskii]	--	SubName: Full=Uncharacterized protein {ECO:0000313|Ensembl:ENSECAP00000037584};	--	--	--
XLOC_005437	NW_014638045.1	224780	225821	mRNA	+	--	--	--	--	--	--	--
XLOC_003945	NW_014637966.1	1327633	1328311	lncRNA	.	--	--	--	--	--	--	--
XLOC_005560	NW_014638053.1	2099168	2101628	mRNA	-	--	--	--	--	--	--	--
XLOC_003172	NW_014637799.1	288122	288698	lncRNA	-	--	--	--	--	--	--	--
XLOC_009720	NW_014638347.1	462763	482771	mRNA	+	--	hypothetical protein M91_04059 [Bos mutus]	RecName: Full=LINE-1 reverse transcriptase homolog; EC=2.7.7.49;	SubName: Full=Uncharacterized protein {ECO:0000313|Ensembl:ENSECAP00000010414};	--	GO:0003964,RNA-directed DNA polymerase activity; GO:0046872,metal ion binding	--
XLOC_003583	NW_014637954.1	751872	754522	mRNA	.	--	--	--	--	--	--	--
XLOC_004048	NW_014637973.1	3046106	3046798	lncRNA	+	--	--	--	--	--	--	--
XLOC_000874	NW_014636893.1	2994233	2995265	mRNA	.	--	--	--	--	--	--	--
XLOC_003900	NW_014637966.1	1521738	1527653	mRNA	+	K05645 ATP-binding cassette, subfamily A (ABC1), member 7 | (RefSeq) ABCA7; ATP-binding cassette sub-family A member 7 isoform X1 (A)	ATP-binding cassette sub-family A member 7 isoform X1 [Equus caballus]	--	SubName: Full=Uncharacterized protein {ECO:0000313|Ensembl:ENSECAP00000023115};	Lipid exporter ABCA1 and related proteins, ABC superfamily	--	--
XLOC_011474	NW_014638558.1	6132104	6198303	lncRNA	+	--	--	--	--	--	--	--
XLOC_008650	NW_014638259.1	4517464	4520975	mRNA	-	K11869 ubiquitin carboxyl-terminal hydrolase 40 [EC:3.4.19.12] | (RefSeq) USP40; ubiquitin specific peptidase 40 (A)	PREDICTED: ubiquitin carboxyl-terminal hydrolase 40 isoform X4 [Equus asinus]	--	SubName: Full=Ubiquitin specific peptidase 40 {ECO:0000313|Ensembl:ENSECAP00000036443};	--	--	--
XLOC_004485	NW_014637996.1	391852	392099	lncRNA	.	--	--	--	--	--	--	--
XLOC_006523	NW_014638114.1	1785453	1785657	lncRNA	.	--	--	--	--	--	--	--
XLOC_008648	NW_014638259.1	4408858	4412867	lncRNA	-	--	--	--	--	--	--	--
XLOC_001287	NW_014637036.1	4478706	4490139	mRNA	-	K14351 arylacetamide deacetylase-like 3/4 [EC:3.1.1.-] | (RefSeq) AADACL3; arylacetamide deacetylase like 3 (A)	PREDICTED: arylacetamide deacetylase-like 3 [Equus asinus]	--	SubName: Full=Arylacetamide deacetylase like 3 {ECO:0000313|Ensembl:ENSECAP00000011036};	--	GO:0016787,hydrolase activity; GO:0016021,integral component of membrane; GO:0009056,catabolic process; GO:0052689,carboxylic ester hydrolase activity	--
XLOC_005211	NW_014638035.1	72921	74902	mRNA	.	--	--	--	SubName: Full=Tropomodulin-2 isoform X1 {ECO:0000313|EMBL:HCZ64000.1};	--	--	--
XLOC_010878	NW_014638476.1	242991	244927	mRNA	+	--	--	--	RecName: Full=Carboxypeptidase {ECO:0000256|RuleBase:RU361156}; EC=3.4.16.- {ECO:0000256|RuleBase:RU361156};	--	--	--
XLOC_006967	NW_014638145.1	999912	1000379	mRNA	.	--	pituitary tumor-transforming gene 1 protein-interacting protein isoform X2 [Delphinapterus leucas]	--	SubName: Full=Uncharacterized protein {ECO:0000313|Ensembl:ENSMPUP00000013351};	--	--	--
XLOC_009597	NW_014638333.1	1134845	1139176	mRNA	+	--	protein transport protein Sec31B isoform X11 [Aotus nancymaae]	--	--	--	--	--
XLOC_010601	NW_014638436.1	981066	981411	lncRNA	.	--	--	--	--	--	--	--
XLOC_010602	NW_014638436.1	3939460	3939928	lncRNA	.	--	--	--	--	--	--	--
XLOC_002770	NW_014637643.1	5904832	5907701	lncRNA	+	--	--	--	--	--	--	--
XLOC_002127	NW_014637322.1	3052293	3053325	lncRNA	-	--	--	--	--	--	--	--
XLOC_003165	NW_014637799.1	3535474	3585773	mRNA	+	--	--	--	SubName: Full=Uncharacterized protein {ECO:0000313|Ensembl:ENSECAP00000038133};	--	--	--
XLOC_008777	NW_014638274.1	460725	463207	mRNA	-	K16819 angiomotin | (RefSeq) angiomotin-like (A)	PREDICTED: angiomotin [Cebus capucinus imitator]	RecName: Full=Angiomotin-like protein 1;	SubName: Full=Uncharacterized protein {ECO:0000313|Ensembl:ENSUMAP00000031789};	--	GO:0003365,establishment of cell polarity involved in ameboidal cell migration; GO:0016324,apical plasma membrane; GO:0031410,cytoplasmic vesicle; GO:0016055,Wnt signaling pathway; GO:0043536,positive regulation of blood vessel endothelial cell migration; GO:0030027,lamellipodium; GO:0035329,hippo signaling; GO:0005923,bicellular tight junction; GO:0042802,identical protein binding; GO:0008180,CO…	--
XLOC_008119	NW_014638238.1	1253497	1259677	mRNA	+	K04440 c-Jun N-terminal kinase [EC:2.7.11.24] | (RefSeq) MAPK9, JNK2; mitogen-activated protein kinase 9 (A)	MAPK9, partial [Cervus elaphus hippelaphus]	--	SubName: Full=MAPK9 {ECO:0000313|EMBL:OWK12395.1}; Flags: Fragment;	Jun-N-terminal kinase (JNK)	--	--
XLOC_006830	NW_014638136.1	6846121	6846485	lncRNA	.	--	--	--	--	--	--	--
XLOC_009452	NW_014638325.1	4383194	4404811	lncRNA	-	--	--	--	--	--	--	--
XLOC_010431	NW_014638422.1	958003	958730	mRNA	.	--	LINE-1 reverse transcriptase-like protein [Bos mutus]	RecName: Full=LINE-1 reverse transcriptase homolog; EC=2.7.7.49;	SubName: Full=Uncharacterized protein {ECO:0000313|Ensembl:ENSECAP00000027716};	--	GO:0003964,RNA-directed DNA polymerase activity; GO:0046872,metal ion binding	--
XLOC_006380	NW_014638108.1	347167	357937	lncRNA	+	--	--	--	--	--	--	--
XLOC_008994	NW_014638281.1	7184984	7193779	mRNA	-	--	--	--	--	--	--	--
XLOC_012907	NW_014638785.1	1	7842	mRNA	.	--	--	--	SubName: Full=Uncharacterized protein {ECO:0000313|EMBL:HDA33876.1};	--	--	--
XLOC_007300	NW_014638163.1	1527170	1527436	lncRNA	.	--	--	--	--	--	--	--
XLOC_004948	NW_014638018.1	855063	855700	lncRNA	.	--	--	--	--	--	--	--
XLOC_009113	NW_014638292.1	4339799	4368530	mRNA	+	K14556 U3 small nucleolar RNA-associated protein 12 | (RefSeq) wdr3; WD repeat-containing protein 3 isoform X1 (A)	endonuclease/reverse transcriptase [Sus scrofa]	RecName: Full=LINE-1 reverse transcriptase homolog; EC=2.7.7.49;	SubName: Full=Uncharacterized protein {ECO:0000313|Ensembl:ENSECAP00000010414};	--	GO:0003964,RNA-directed DNA polymerase activity; GO:0046872,metal ion binding	--
XLOC_011118	NW_014638508.1	655279	655681	lncRNA	-	--	--	--	--	--	--	--
XLOC_006544	NW_014638117.1	1141866	1142520	lncRNA	-	--	--	--	--	--	--	--
XLOC_008132	NW_014638239.1	977693	981891	mRNA	+	K11137 telomere length regulation protein | (RefSeq) TELO2; telomere maintenance 2 (A)	Retrovirus-related Pol polyprotein LINE-1 [Pteropus alecto]	RecName: Full=LINE-1 reverse transcriptase homolog; EC=2.7.7.49;	SubName: Full=Uncharacterized protein {ECO:0000313|Ensembl:ENSECAP00000003396};	--	GO:0003964,RNA-directed DNA polymerase activity; GO:0046872,metal ion binding	Protein of unknown function (DUF1725)
XLOC_007020	NW_014638147.1	1042322	1042919	lncRNA	.	--	--	--	--	--	--	--
XLOC_005386	NW_014638042.1	2371922	2372511	lncRNA	.	--	--	--	--	--	--	--
XLOC_013000	NW_014638802.1	3178350	3180008	lncRNA	.	--	--	--	--	--	--	--
XLOC_011758	NW_014638609.1	255574	256491	lncRNA	-	--	--	--	--	--	--	--
XLOC_011552	NW_014638572.1	568329	590232	lncRNA	-	--	--	--	--	--	--	--
XLOC_005257	NW_014638036.1	211058	211568	mRNA	-	--	PREDICTED: uncharacterized protein C22orf15 homolog isoform X1 [Myotis davidii]	--	--	--	--	--
XLOC_000952	NW_014636936.1	3813635	3830360	mRNA	+	K04257 olfactory receptor | (RefSeq) olfactory receptor 4D1 (A)	PREDICTED: olfactory receptor 4D1 [Equus przewalskii]	RecName: Full=Olfactory receptor-like protein OLF4;	RecName: Full=Olfactory receptor {ECO:0000256|RuleBase:RU363047};	--	GO:0004930,G protein-coupled receptor activity; GO:0016021,integral component of membrane; GO:0004984,olfactory receptor activity; GO:0050911,detection of chemical stimulus involved in sensory perception of smell; GO:0005886,plasma membrane; GO:0007186,G protein-coupled receptor signaling pathway	--
XLOC_004869	NW_014638014.1	1537212	1538488	mRNA	.	--	PREDICTED: neutral and basic amino acid transport protein rBAT isoform X2 [Equus przewalskii]	--	SubName: Full=Uncharacterized protein {ECO:0000313|Ensembl:ENSECAP00000037584};	--	--	--
XLOC_002859	NW_014637666.1	2478202	2492904	mRNA	-	--	--	--	SubName: Full=Uncharacterized protein {ECO:0000313|EMBL:HCZ62085.1};	--	--	--
XLOC_012841	NW_014638769.1	1451975	1453707	lncRNA	-	--	--	--	--	--	--	--
XLOC_007801	NW_014638208.1	1015878	1017290	lncRNA	.	--	--	--	--	--	--	--
XLOC_001002	NW_014636958.1	1050855	1052835	lncRNA	+	--	--	--	--	--	--	--
XLOC_008267	NW_014638247.1	5951745	5958619	mRNA	.	--	DNA fragmentation factor subunit alpha isoform X1 [Equus caballus]	--	SubName: Full=Uncharacterized protein {ECO:0000313|Ensembl:ENSECAP00000040144};	--	--	--
XLOC_001652	NW_014637136.1	630182	630517	lncRNA	.	--	--	--	--	--	--	--
XLOC_010933	NW_014638481.1	2677303	2687491	mRNA	+	--	--	--	SubName: Full=Uncharacterized protein {ECO:0000313|Ensembl:ENSECAP00000046349};	--	--	--
XLOC_012207	NW_014638680.1	1103412	1109990	mRNA	+	--	putative serine protease 46 isoform X1 [Equus caballus]	--	SubName: Full=Uncharacterized protein {ECO:0000313|Ensembl:ENSECAP00000038133};	--	--	--
XLOC_009678	NW_014638341.1	777147	780128	mRNA	.	K14556 U3 small nucleolar RNA-associated protein 12 | (RefSeq) wdr3; WD repeat-containing protein 3 isoform X1 (A)	hypothetical protein M91_02702, partial [Bos mutus]	RecName: Full=LINE-1 reverse transcriptase homolog; EC=2.7.7.49;	SubName: Full=Uncharacterized protein {ECO:0000313|Ensembl:ENSECAP00000015883};	--	GO:0003964,RNA-directed DNA polymerase activity; GO:0046872,metal ion binding	Reverse transcriptase (RNA-dependent DNA polymerase)
XLOC_009801	NW_014638352.1	727926	728771	lncRNA	-	--	--	--	--	--	--	--
XLOC_010106	NW_014638387.1	775990	777576	lncRNA	.	--	--	--	--	--	--	--
XLOC_004812	NW_014638014.1	1498226	1536830	mRNA	+	K23437 cytosolic carboxypeptidase protein 2/3 [EC:3.4.17.-] | (RefSeq) cytosolic carboxypeptidase 2-like (A)	hypothetical protein M91_00785, partial [Bos mutus]	RecName: Full=LINE-1 reverse transcriptase homolog; EC=2.7.7.49;	SubName: Full=Uncharacterized protein {ECO:0000313|Ensembl:ENSOARP00000011671};	--	GO:0003964,RNA-directed DNA polymerase activity; GO:0046872,metal ion binding	--
XLOC_009398	NW_014638322.1	891724	893464	lncRNA	+	--	--	--	--	--	--	--
XLOC_009753	NW_014638347.1	4241259	4244228	mRNA	-	--	--	--	--	--	--	--
XLOC_011551	NW_014638572.1	632188	644360	lncRNA	+	--	--	--	--	--	--	--
